# Supplementary material for: cis-[1,2-Bis(diphenyl­arsan­yl)ethane-κ2 As,As’]tetra­carbonyl­chromium(0)
Source: Acta Crystallogr Sect E Struct Rep Online. 2011 Aug 27;67(Pt 9):m1267–8. doi: 10.1107/S1600536811032314 (PMC3200751; doi:10.1107/S1600536811032314)
Supplement: Supplementary file 1 [file e-67-m1267-sup1.cif]

##############################################################################
#                                                                            #
# This CIF contains the data in a paper accepted for publication in          #
# Acta Crystallographica Section E. It conforms to the requirements of       #
# Notes for Authors for Acta Crystallographica Section E, and has been       #
# peer reviewed under the auspices of the IUCr Commission on Journals.       #
#                                                                            #
# Full details of the Crystallographic Information File format               #
# are given in the paper "The Crystallographic Information File (CIF):       #
# a New Standard Archive File for Crystallography" by S. R. Hall, F. H.      #
# Allen and I. D. Brown [Acta Cryst. (1991), A47, 655-685].                  #
#                                                                            #
# The current version of the core CIF dictionary is obtainable from          #
# ftp://ftp.iucr.org/pub/cif_core.dic.                                       #
#                                                                            #
# Software is freely available for graphical display of the structure(s)     #
# in this CIF. For information consult the CIF software page                 #
# http://www.iucr.org/resources/cif/software.                                #
#                                                                            #
# This file may be used for bona fide research purposes within the           #
# scientific community so long as proper attribution is given to the journal # 
# article from which it was obtained.                                        #
#                                                                            #
##############################################################################
data_I
_audit_creation_method     SHELXL-97
_chemical_name_systematic
;
<i>cis</i>-[1,2-Bis(diphenylarsanyl)ethane-
\k^2^<i>As</i>,<i>As</i>']tetracarbonylchromium(0)
;
_chemical_name_common     ?
_chemical_formula_moiety     'C30 H24 As2 Cr O4'
_chemical_formula_sum     'C30 H24 As2 Cr O4'
_chemical_formula_iupac     '[Cr (C26 H24 As2) (C O)4]'
_chemical_formula_weight     650.33
_chemical_melting_point     ?
_symmetry_cell_setting     orthorhombic
_symmetry_space_group_name_H-M     'P b c a'
_symmetry_space_group_name_Hall     '-P 2ac 2ab'
loop_
    _symmetry_equiv_pos_as_xyz
    'x, y, z'
    '-x+1/2, -y, z+1/2'
    '-x, y+1/2, -z+1/2'
    'x+1/2, -y+1/2, -z'
    '-x, -y, -z'
    'x-1/2, y, -z-1/2'
    'x, -y-1/2, z-1/2'
    '-x-1/2, y-1/2, z'
_cell_length_a     17.0231(4)
_cell_length_b     12.6200(3)
_cell_length_c     25.5527(6)
_cell_angle_alpha     90.00
_cell_angle_beta     90.00
_cell_angle_gamma     90.00
_cell_volume     5489.5(2)
_cell_formula_units_Z     8
_cell_measurement_reflns_used     9793
_cell_measurement_theta_min     2.39
_cell_measurement_theta_max     31.59
_cell_measurement_temperature     100
_exptl_crystal_description     plate
_exptl_crystal_colour     yellow
_exptl_crystal_size_max     0.53
_exptl_crystal_size_mid     0.25
_exptl_crystal_size_min     0.05
_exptl_crystal_density_diffrn     1.574
_exptl_crystal_density_meas     ?
_exptl_crystal_density_method     'not measured'
_exptl_crystal_F_000     2608
_exptl_absorpt_coefficient_mu     2.843
_exptl_absorpt_correction_type     multi-scan
_exptl_absorpt_process_details     '(<i>SADABS</i>; Bruker, 2009)'
_exptl_absorpt_correction_T_min     0.3131
_exptl_absorpt_correction_T_max     0.8709
_exptl_special_details
;
The crystal was placed in the cold stream of an Oxford Cryosystems Cobra
open-flow nitrogen cryostat (Cosier & Glazer, 1986) operating at 100.0 (1) K.
;
_diffrn_ambient_temperature     100
_diffrn_radiation_type     MoK\a
_diffrn_radiation_wavelength     0.71073
_diffrn_radiation_source     'fine-focus sealed tube'
_diffrn_radiation_monochromator     graphite
_diffrn_measurement_device_type
;
Bruker SMART APEXII CCD area-detector
;
_diffrn_measurement_method     '\f and \w'
_diffrn_detector_area_resol_mean     ?
_diffrn_reflns_number     87112
_diffrn_reflns_av_R_equivalents     0.0542
_diffrn_reflns_av_sigmaI/netI     0.0314
_diffrn_reflns_theta_min     1.99
_diffrn_reflns_theta_max     31.86
_diffrn_reflns_theta_full     31.86
_diffrn_measured_fraction_theta_max     0.993
_diffrn_measured_fraction_theta_full     0.993
_diffrn_reflns_limit_h_min     -25
_diffrn_reflns_limit_h_max     25
_diffrn_reflns_limit_k_min     -18
_diffrn_reflns_limit_k_max     18
_diffrn_reflns_limit_l_min     -37
_diffrn_reflns_limit_l_max     36
_diffrn_standards_number     0
_diffrn_standards_interval_count     .
_diffrn_standards_interval_time     .
_diffrn_standards_decay_%     ?
_refine_special_details
;
Refinement of <i>F</i>^2^ against ALL reflections. The weighted <i>R</i>-factor
<i>wR</i> and goodness of fit <i>S</i> are based on <i>F</i>^2^, conventional
<i>R</i>-factors <i>R</i> are based on <i>F</i>, with <i>F</i> set to zero for
negative <i>F</i>^2^. The threshold expression of <i>F</i>^2^ >
\s(<i>F</i>^2^) is used only for calculating <i>R</i>-factors(gt) <i>etc</i>.
and is not relevant to the choice of reflections for refinement.
<i>R</i>-factors based on <i>F</i>^2^ are statistically about twice as large
as those based on <i>F</i>, and <i>R</i>- factors based on ALL data will be
even larger.
;
_reflns_number_total     9352
_reflns_number_gt     7454
_reflns_threshold_expression     I>2\s(I)
_refine_ls_structure_factor_coef     Fsqd
_refine_ls_matrix_type     full
_refine_ls_R_factor_all     0.0443
_refine_ls_R_factor_gt     0.0279
_refine_ls_wR_factor_gt     0.0581
_refine_ls_wR_factor_ref     0.0645
_refine_ls_goodness_of_fit_ref     1.018
_refine_ls_restrained_S_all     1.018
_refine_ls_number_reflns     9352
_refine_ls_number_parameters     334
_refine_ls_number_restraints     0
_refine_ls_hydrogen_treatment     constr
_refine_ls_weighting_scheme     calc
_refine_ls_weighting_details
         'calc w=1/[\s^2^(Fo^2^)+(0.0273P)^2^+3.1824P] where P=(Fo^2^+2Fc^2^)/3'
_atom_sites_solution_hydrogens     geom
_atom_sites_solution_primary     direct
_atom_sites_solution_secondary     difmap
_refine_ls_shift/su_max     0.001
_refine_ls_shift/su_mean     0.000
_refine_diff_density_max     0.779
_refine_diff_density_min     -0.501
_refine_ls_extinction_method     none
_refine_ls_extinction_coef     ?
loop_
    _atom_type_symbol
    _atom_type_description
    _atom_type_scat_dispersion_real
    _atom_type_scat_dispersion_imag
    _atom_type_scat_source
    'C' 'C' 0.0033 0.0016
                         'International Tables Vol C Tables 4.2.6.8 and 6.1.1.4'
    'H' 'H' 0.0000 0.0000
                         'International Tables Vol C Tables 4.2.6.8 and 6.1.1.4'
    'O' 'O' 0.0106 0.0060
                         'International Tables Vol C Tables 4.2.6.8 and 6.1.1.4'
    'Cr' 'Cr' 0.3209 0.6236
                         'International Tables Vol C Tables 4.2.6.8 and 6.1.1.4'
    'As' 'As' 0.0499 2.0058
                         'International Tables Vol C Tables 4.2.6.8 and 6.1.1.4'
_computing_data_collection     'APEX2 (Bruker, 2009)'
_computing_cell_refinement     'SAINT (Bruker, 2009)'
_computing_data_reduction     'SAINT (Bruker, 2009)'
_computing_structure_solution     'SHELXTL (Sheldrick, 2008)'
_computing_structure_refinement     'SHELXTL (Sheldrick, 2008)'
_computing_molecular_graphics     'SHELXTL (Sheldrick, 2008)'
_computing_publication_material
;
SHELXTL (Sheldrick, 2008) and PLATON (Spek, 2009)
;
loop_
    _atom_site_type_symbol
    _atom_site_label
    _atom_site_fract_x
    _atom_site_fract_y
    _atom_site_fract_z
    _atom_site_U_iso_or_equiv
    _atom_site_adp_type
    _atom_site_calc_flag
    _atom_site_refinement_flags
    _atom_site_occupancy
    _atom_site_symmetry_multiplicity
    _atom_site_disorder_assembly
    _atom_site_disorder_group
    As As1 0.057670(9) 0.238802(12) 0.109865(6) 0.01225(4) Uani d . 1 1 . .
    As As2 0.018356(9) 0.355446(12) 0.219264(6) 0.01278(4) Uani d . 1 1 . .
    Cr Cr1 -0.014160(15) 0.402272(19) 0.128720(10) 0.01236(5) Uani d . 1 1 . .
    O O1 -0.06677(8) 0.43384(10) 0.01759(5) 0.0246(3) Uani d . 1 1 . .
    O O2 -0.09528(8) 0.60856(9) 0.15170(5) 0.0232(3) Uani d . 1 1 . .
    O O3 -0.16549(7) 0.27784(10) 0.14160(5) 0.0224(3) Uani d . 1 1 . .
    O O4 0.14071(8) 0.51681(11) 0.11081(6) 0.0272(3) Uani d . 1 1 . .
    C C1 -0.04384(10) 0.42144(12) 0.05967(7) 0.0165(3) Uani d . 1 1 . .
    C C2 -0.06388(10) 0.52821(13) 0.14459(7) 0.0169(3) Uani d . 1 1 . .
    C C3 -0.10761(10) 0.32364(13) 0.13788(6) 0.0161(3) Uani d . 1 1 . .
    C C4 0.08227(10) 0.47383(13) 0.11800(7) 0.0175(3) Uani d . 1 1 . .
    C C5 0.11061(9) 0.19004(12) 0.17374(6) 0.0153(3) Uani d . 1 1 . .
    H H5A 0.1228 0.1152 0.1708 0.018 Uiso calc R 1 1 . .
    H H5B 0.1595 0.2284 0.1783 0.018 Uiso calc R 1 1 . .
    C C6 0.05746(10) 0.20852(12) 0.22068(6) 0.0163(3) Uani d . 1 1 . .
    H H6A 0.0865 0.1962 0.2528 0.020 Uiso calc R 1 1 . .
    H H6B 0.0136 0.1595 0.2196 0.020 Uiso calc R 1 1 . .
    C C7 0.14297(9) 0.24008(12) 0.05972(7) 0.0149(3) Uani d . 1 1 . .
    C C8 0.20274(10) 0.16476(14) 0.06237(7) 0.0206(3) Uani d . 1 1 . .
    H H8A 0.2028 0.1146 0.0890 0.025 Uiso calc R 1 1 . .
    C C9 0.26242(11) 0.16466(16) 0.02509(8) 0.0259(4) Uani d . 1 1 . .
    H H9A 0.3026 0.1149 0.0270 0.031 Uiso calc R 1 1 . .
    C C10 0.26182(11) 0.23863(16) -0.01474(8) 0.0275(4) Uani d . 1 1 . .
    H H10A 0.3015 0.2381 -0.0397 0.033 Uiso calc R 1 1 . .
    C C11 0.20263(13) 0.31346(16) -0.01777(8) 0.0293(4) Uani d . 1 1 . .
    H H11A 0.2025 0.3629 -0.0448 0.035 Uiso calc R 1 1 . .
    C C12 0.14324(11) 0.31449(14) 0.01975(7) 0.0231(4) Uani d . 1 1 . .
    H H12A 0.1037 0.3652 0.0180 0.028 Uiso calc R 1 1 . .
    C C13 -0.00267(9) 0.11792(13) 0.08554(7) 0.0152(3) Uani d . 1 1 . .
    C C14 0.00004(11) 0.01848(14) 0.10873(7) 0.0221(4) Uani d . 1 1 . .
    H H14A 0.0320 0.0068 0.1377 0.027 Uiso calc R 1 1 . .
    C C15 -0.04515(12) -0.06359(14) 0.08852(8) 0.0259(4) Uani d . 1 1 . .
    H H15A -0.0436 -0.1300 0.1042 0.031 Uiso calc R 1 1 . .
    C C16 -0.09245(11) -0.04732(14) 0.04528(8) 0.0238(4) Uani d . 1 1 . .
    H H16A -0.1223 -0.1027 0.0319 0.029 Uiso calc R 1 1 . .
    C C17 -0.09518(11) 0.05155(14) 0.02200(8) 0.0234(4) Uani d . 1 1 . .
    H H17A -0.1270 0.0627 -0.0071 0.028 Uiso calc R 1 1 . .
    C C18 -0.05043(11) 0.13430(13) 0.04200(7) 0.0212(3) Uani d . 1 1 . .
    H H18A -0.0524 0.2007 0.0263 0.025 Uiso calc R 1 1 . .
    C C19 -0.06385(9) 0.35132(12) 0.27216(6) 0.0142(3) Uani d . 1 1 . .
    C C20 -0.05732(10) 0.28751(13) 0.31664(7) 0.0184(3) Uani d . 1 1 . .
    H H20A -0.0130 0.2454 0.3212 0.022 Uiso calc R 1 1 . .
    C C21 -0.11640(11) 0.28637(14) 0.35403(7) 0.0224(4) Uani d . 1 1 . .
    H H21A -0.1116 0.2436 0.3835 0.027 Uiso calc R 1 1 . .
    C C22 -0.18290(11) 0.34913(14) 0.34745(7) 0.0222(4) Uani d . 1 1 . .
    H H22A -0.2224 0.3487 0.3726 0.027 Uiso calc R 1 1 . .
    C C23 -0.19024(10) 0.41239(14) 0.30323(7) 0.0204(3) Uani d . 1 1 . .
    H H23A -0.2347 0.4543 0.2988 0.024 Uiso calc R 1 1 . .
    C C24 -0.13112(10) 0.41316(13) 0.26559(7) 0.0172(3) Uani d . 1 1 . .
    H H24A -0.1365 0.4551 0.2359 0.021 Uiso calc R 1 1 . .
    C C25 0.10030(9) 0.43394(13) 0.25556(7) 0.0160(3) Uani d . 1 1 . .
    C C26 0.14419(11) 0.39131(14) 0.29641(7) 0.0215(3) Uani d . 1 1 . .
    H H26A 0.1367 0.3212 0.3064 0.026 Uiso calc R 1 1 . .
    C C27 0.19926(11) 0.45346(15) 0.32230(8) 0.0260(4) Uani d . 1 1 . .
    H H27A 0.2281 0.4248 0.3498 0.031 Uiso calc R 1 1 . .
    C C28 0.21143(11) 0.55748(15) 0.30750(8) 0.0269(4) Uani d . 1 1 . .
    H H28A 0.2484 0.5986 0.3250 0.032 Uiso calc R 1 1 . .
    C C29 0.16864(11) 0.60052(14) 0.26664(8) 0.0237(4) Uani d . 1 1 . .
    H H29A 0.1771 0.6703 0.2564 0.028 Uiso calc R 1 1 . .
    C C30 0.11286(10) 0.53888(13) 0.24094(7) 0.0183(3) Uani d . 1 1 . .
    H H30B 0.0837 0.5681 0.2137 0.022 Uiso calc R 1 1 . .
loop_
    _atom_site_aniso_label
    _atom_site_aniso_U_11
    _atom_site_aniso_U_22
    _atom_site_aniso_U_33
    _atom_site_aniso_U_12
    _atom_site_aniso_U_13
    _atom_site_aniso_U_23
    As1 0.01221(7) 0.01282(7) 0.01172(8) 0.00059(5) 0.00040(6) -0.00029(5)
    As2 0.01295(8) 0.01347(7) 0.01191(8) 0.00115(5) -0.00018(6) -0.00042(5)
    Cr1 0.01258(12) 0.01213(11) 0.01236(12) 0.00032(8) -0.00026(9) 0.00065(9)
    O1 0.0237(7) 0.0300(7) 0.0200(7) -0.0057(5) -0.0055(5) 0.0078(5)
    O2 0.0222(6) 0.0174(6) 0.0300(7) 0.0035(5) 0.0000(6) -0.0021(5)
    O3 0.0193(6) 0.0236(6) 0.0244(7) -0.0038(5) -0.0008(5) 0.0022(5)
    O4 0.0232(7) 0.0283(7) 0.0300(7) -0.0092(5) 0.0042(6) -0.0022(6)
    C1 0.0151(7) 0.0155(7) 0.0187(8) -0.0023(5) 0.0004(6) 0.0015(6)
    C2 0.0164(8) 0.0186(7) 0.0158(8) -0.0018(6) -0.0014(6) 0.0006(6)
    C3 0.0191(8) 0.0159(7) 0.0133(8) 0.0028(6) -0.0016(6) 0.0013(6)
    C4 0.0210(8) 0.0164(7) 0.0149(8) 0.0013(6) 0.0006(6) -0.0016(6)
    C5 0.0159(7) 0.0152(7) 0.0148(8) 0.0021(5) -0.0004(6) 0.0002(6)
    C6 0.0193(8) 0.0147(7) 0.0149(8) 0.0023(6) 0.0010(6) 0.0001(6)
    C7 0.0126(7) 0.0171(7) 0.0151(8) -0.0022(5) 0.0017(6) -0.0032(6)
    C8 0.0175(8) 0.0293(9) 0.0149(8) 0.0042(7) -0.0003(7) -0.0004(7)
    C9 0.0156(8) 0.0412(11) 0.0208(9) 0.0045(7) 0.0015(7) -0.0057(8)
    C10 0.0205(9) 0.0397(11) 0.0223(9) -0.0073(8) 0.0086(7) -0.0067(8)
    C11 0.0371(11) 0.0269(9) 0.0240(10) -0.0047(8) 0.0111(9) 0.0038(8)
    C12 0.0269(9) 0.0197(8) 0.0228(9) 0.0008(7) 0.0062(8) 0.0014(7)
    C13 0.0137(7) 0.0163(7) 0.0154(8) -0.0002(5) 0.0024(6) -0.0032(6)
    C14 0.0278(9) 0.0219(8) 0.0166(8) -0.0061(7) -0.0036(7) 0.0014(6)
    C15 0.0353(11) 0.0192(8) 0.0232(9) -0.0078(7) -0.0026(8) 0.0016(7)
    C16 0.0219(9) 0.0245(8) 0.0251(10) -0.0058(7) 0.0018(8) -0.0078(7)
    C17 0.0217(9) 0.0248(8) 0.0237(9) 0.0022(7) -0.0091(7) -0.0052(7)
    C18 0.0233(9) 0.0184(7) 0.0218(9) 0.0026(6) -0.0057(7) -0.0020(6)
    C19 0.0149(7) 0.0143(7) 0.0134(7) -0.0015(5) 0.0011(6) -0.0019(5)
    C20 0.0199(8) 0.0155(7) 0.0197(8) 0.0018(6) 0.0002(7) -0.0006(6)
    C21 0.0287(9) 0.0195(8) 0.0189(9) -0.0015(7) 0.0039(7) 0.0030(6)
    C22 0.0209(8) 0.0240(8) 0.0217(9) -0.0039(7) 0.0078(7) -0.0025(7)
    C23 0.0160(8) 0.0212(8) 0.0240(9) -0.0001(6) 0.0016(7) -0.0011(7)
    C24 0.0166(8) 0.0179(7) 0.0171(8) 0.0009(6) -0.0005(6) 0.0000(6)
    C25 0.0133(7) 0.0194(7) 0.0152(8) 0.0012(6) 0.0004(6) -0.0028(6)
    C26 0.0216(9) 0.0234(8) 0.0197(9) 0.0025(7) -0.0030(7) 0.0001(7)
    C27 0.0202(9) 0.0329(10) 0.0247(10) 0.0072(7) -0.0096(8) -0.0061(8)
    C28 0.0172(8) 0.0310(9) 0.0326(11) 0.0021(7) -0.0057(8) -0.0136(8)
    C29 0.0200(8) 0.0198(8) 0.0314(10) 0.0018(6) -0.0023(7) -0.0075(7)
    C30 0.0166(8) 0.0184(7) 0.0198(9) 0.0026(6) -0.0017(6) -0.0035(6)
_geom_special_details
;
All e.s.d.'s (except the e.s.d. in the dihedral angle between two l.s. planes)
are estimated using the full covariance matrix. The cell e.s.d.'s are taken
into account individually in the estimation of e.s.d.'s in distances, angles
and torsion angles; correlations between e.s.d.'s in cell parameters are only
used when they are defined by crystal symmetry. An approximate (isotropic)
treatment of cell e.s.d.'s is used for estimating e.s.d.'s involving l.s.
planes.
;
loop_
    _geom_bond_atom_site_label_1
    _geom_bond_atom_site_label_2
    _geom_bond_site_symmetry_2
    _geom_bond_distance
    _geom_bond_publ_flag
    As1 C7 . 1.9367(16) ?
    As1 C13 . 1.9413(16) ?
    As1 C5 . 1.9634(16) ?
    As1 Cr1 . 2.4461(3) y
    As2 C25 . 1.9461(16) ?
    As2 C19 . 1.9463(16) ?
    As2 C6 . 1.9704(16) ?
    As2 Cr1 . 2.4512(3) y
    Cr1 C2 . 1.8457(17) y
    Cr1 C1 . 1.8511(17) y
    Cr1 C3 . 1.8894(17) y
    Cr1 C4 . 1.8935(18) y
    O1 C1 . 1.155(2) ?
    O2 C2 . 1.161(2) ?
    O3 C3 . 1.146(2) ?
    O4 C4 . 1.148(2) ?
    C5 C6 . 1.520(2) ?
    C5 H5A . 0.9700 ?
    C5 H5B . 0.9700 ?
    C6 H6A . 0.9700 ?
    C6 H6B . 0.9700 ?
    C7 C12 . 1.387(2) ?
    C7 C8 . 1.394(2) ?
    C8 C9 . 1.393(3) ?
    C8 H8A . 0.9300 ?
    C9 C10 . 1.381(3) ?
    C9 H9A . 0.9300 ?
    C10 C11 . 1.383(3) ?
    C10 H10A . 0.9300 ?
    C11 C12 . 1.393(3) ?
    C11 H11A . 0.9300 ?
    C12 H12A . 0.9300 ?
    C13 C14 . 1.389(2) ?
    C13 C18 . 1.393(2) ?
    C14 C15 . 1.390(2) ?
    C14 H14A . 0.9300 ?
    C15 C16 . 1.382(3) ?
    C15 H15A . 0.9300 ?
    C16 C17 . 1.383(3) ?
    C16 H16A . 0.9300 ?
    C17 C18 . 1.390(2) ?
    C17 H17A . 0.9300 ?
    C18 H18A . 0.9300 ?
    C19 C24 . 1.396(2) ?
    C19 C20 . 1.397(2) ?
    C20 C21 . 1.387(2) ?
    C20 H20A . 0.9300 ?
    C21 C22 . 1.392(3) ?
    C21 H21A . 0.9300 ?
    C22 C23 . 1.389(3) ?
    C22 H22A . 0.9300 ?
    C23 C24 . 1.392(2) ?
    C23 H23A . 0.9300 ?
    C24 H24A . 0.9300 ?
    C25 C26 . 1.392(2) ?
    C25 C30 . 1.392(2) ?
    C26 C27 . 1.390(3) ?
    C26 H26A . 0.9300 ?
    C27 C28 . 1.382(3) ?
    C27 H27A . 0.9300 ?
    C28 C29 . 1.384(3) ?
    C28 H28A . 0.9300 ?
    C29 C30 . 1.392(2) ?
    C29 H29A . 0.9300 ?
    C30 H30B . 0.9300 ?
loop_
    _geom_angle_atom_site_label_1
    _geom_angle_atom_site_label_2
    _geom_angle_atom_site_label_3
    _geom_angle_site_symmetry_1
    _geom_angle_site_symmetry_3
    _geom_angle
    _geom_angle_publ_flag
    C7 As1 C13 . . 101.03(7) ?
    C7 As1 C5 . . 102.03(7) ?
    C13 As1 C5 . . 105.23(7) ?
    C7 As1 Cr1 . . 119.87(5) ?
    C13 As1 Cr1 . . 117.47(5) ?
    C5 As1 Cr1 . . 109.27(5) ?
    C25 As2 C19 . . 101.42(7) ?
    C25 As2 C6 . . 103.18(7) ?
    C19 As2 C6 . . 101.83(7) ?
    C25 As2 Cr1 . . 119.27(5) ?
    C19 As2 Cr1 . . 119.97(5) ?
    C6 As2 Cr1 . . 108.69(5) ?
    C2 Cr1 C1 . . 88.38(7) ?
    C2 Cr1 C3 . . 92.23(7) ?
    C1 Cr1 C3 . . 87.53(7) ?
    C2 Cr1 C4 . . 91.07(7) ?
    C1 Cr1 C4 . . 92.09(7) ?
    C3 Cr1 C4 . . 176.66(7) ?
    C2 Cr1 As1 . . 177.11(5) ?
    C1 Cr1 As1 . . 93.38(5) ?
    C3 Cr1 As1 . . 90.13(5) ?
    C4 Cr1 As1 . . 86.58(5) ?
    C2 Cr1 As2 . . 95.95(5) ?
    C1 Cr1 As2 . . 173.10(5) ?
    C3 Cr1 As2 . . 86.94(5) ?
    C4 Cr1 As2 . . 93.20(5) ?
    As1 Cr1 As2 . . 82.513(9) ?
    O1 C1 Cr1 . . 176.05(15) ?
    O2 C2 Cr1 . . 176.30(15) ?
    O3 C3 Cr1 . . 177.18(15) ?
    O4 C4 Cr1 . . 179.09(16) ?
    C6 C5 As1 . . 109.55(11) ?
    C6 C5 H5A . . 109.8 ?
    As1 C5 H5A . . 109.8 ?
    C6 C5 H5B . . 109.8 ?
    As1 C5 H5B . . 109.8 ?
    H5A C5 H5B . . 108.2 ?
    C5 C6 As2 . . 109.32(11) ?
    C5 C6 H6A . . 109.8 ?
    As2 C6 H6A . . 109.8 ?
    C5 C6 H6B . . 109.8 ?
    As2 C6 H6B . . 109.8 ?
    H6A C6 H6B . . 108.3 ?
    C12 C7 C8 . . 119.66(16) ?
    C12 C7 As1 . . 119.68(13) ?
    C8 C7 As1 . . 120.62(13) ?
    C9 C8 C7 . . 119.99(17) ?
    C9 C8 H8A . . 120.0 ?
    C7 C8 H8A . . 120.0 ?
    C10 C9 C8 . . 119.87(18) ?
    C10 C9 H9A . . 120.1 ?
    C8 C9 H9A . . 120.1 ?
    C9 C10 C11 . . 120.54(18) ?
    C9 C10 H10A . . 119.7 ?
    C11 C10 H10A . . 119.7 ?
    C10 C11 C12 . . 119.76(18) ?
    C10 C11 H11A . . 120.1 ?
    C12 C11 H11A . . 120.1 ?
    C7 C12 C11 . . 120.17(17) ?
    C7 C12 H12A . . 119.9 ?
    C11 C12 H12A . . 119.9 ?
    C14 C13 C18 . . 119.62(16) ?
    C14 C13 As1 . . 123.77(13) ?
    C18 C13 As1 . . 116.60(12) ?
    C13 C14 C15 . . 119.77(17) ?
    C13 C14 H14A . . 120.1 ?
    C15 C14 H14A . . 120.1 ?
    C16 C15 C14 . . 120.58(17) ?
    C16 C15 H15A . . 119.7 ?
    C14 C15 H15A . . 119.7 ?
    C15 C16 C17 . . 119.82(17) ?
    C15 C16 H16A . . 120.1 ?
    C17 C16 H16A . . 120.1 ?
    C16 C17 C18 . . 120.08(17) ?
    C16 C17 H17A . . 120.0 ?
    C18 C17 H17A . . 120.0 ?
    C17 C18 C13 . . 120.13(16) ?
    C17 C18 H18A . . 119.9 ?
    C13 C18 H18A . . 119.9 ?
    C24 C19 C20 . . 119.03(15) ?
    C24 C19 As2 . . 119.43(12) ?
    C20 C19 As2 . . 121.54(12) ?
    C21 C20 C19 . . 120.56(16) ?
    C21 C20 H20A . . 119.7 ?
    C19 C20 H20A . . 119.7 ?
    C20 C21 C22 . . 120.04(17) ?
    C20 C21 H21A . . 120.0 ?
    C22 C21 H21A . . 120.0 ?
    C23 C22 C21 . . 119.90(16) ?
    C23 C22 H22A . . 120.0 ?
    C21 C22 H22A . . 120.0 ?
    C22 C23 C24 . . 120.07(16) ?
    C22 C23 H23A . . 120.0 ?
    C24 C23 H23A . . 120.0 ?
    C23 C24 C19 . . 120.39(16) ?
    C23 C24 H24A . . 119.8 ?
    C19 C24 H24A . . 119.8 ?
    C26 C25 C30 . . 119.10(16) ?
    C26 C25 As2 . . 123.05(13) ?
    C30 C25 As2 . . 117.80(12) ?
    C27 C26 C25 . . 120.06(17) ?
    C27 C26 H26A . . 120.0 ?
    C25 C26 H26A . . 120.0 ?
    C28 C27 C26 . . 120.47(18) ?
    C28 C27 H27A . . 119.8 ?
    C26 C27 H27A . . 119.8 ?
    C27 C28 C29 . . 120.02(17) ?
    C27 C28 H28A . . 120.0 ?
    C29 C28 H28A . . 120.0 ?
    C28 C29 C30 . . 119.70(17) ?
    C28 C29 H29A . . 120.1 ?
    C30 C29 H29A . . 120.1 ?
    C29 C30 C25 . . 120.64(17) ?
    C29 C30 H30B . . 119.7 ?
    C25 C30 H30B . . 119.7 ?
loop_
    _geom_torsion_atom_site_label_1
    _geom_torsion_atom_site_label_2
    _geom_torsion_atom_site_label_3
    _geom_torsion_atom_site_label_4
    _geom_torsion_site_symmetry_1
    _geom_torsion_site_symmetry_2
    _geom_torsion_site_symmetry_3
    _geom_torsion_site_symmetry_4
    _geom_torsion
    _geom_torsion_publ_flag
    C7 As1 Cr1 C1 . . . . 58.18(8) ?
    C13 As1 Cr1 C1 . . . . -65.02(8) ?
    C5 As1 Cr1 C1 . . . . 175.28(7) ?
    C7 As1 Cr1 C3 . . . . 145.71(8) ?
    C13 As1 Cr1 C3 . . . . 22.52(8) ?
    C5 As1 Cr1 C3 . . . . -97.19(7) ?
    C7 As1 Cr1 C4 . . . . -33.72(8) ?
    C13 As1 Cr1 C4 . . . . -156.91(8) ?
    C5 As1 Cr1 C4 . . . . 83.38(7) ?
    C7 As1 Cr1 As2 . . . . -127.40(6) ?
    C13 As1 Cr1 As2 . . . . 109.41(6) ?
    C5 As1 Cr1 As2 . . . . -10.30(5) ?
    C25 As2 Cr1 C2 . . . . -72.21(7) ?
    C19 As2 Cr1 C2 . . . . 53.61(7) ?
    C6 As2 Cr1 C2 . . . . 170.04(7) ?
    C25 As2 Cr1 C3 . . . . -164.14(7) ?
    C19 As2 Cr1 C3 . . . . -38.31(7) ?
    C6 As2 Cr1 C3 . . . . 78.11(7) ?
    C25 As2 Cr1 C4 . . . . 19.20(7) ?
    C19 As2 Cr1 C4 . . . . 145.03(7) ?
    C6 As2 Cr1 C4 . . . . -98.55(7) ?
    C25 As2 Cr1 As1 . . . . 105.32(5) ?
    C19 As2 Cr1 As1 . . . . -128.85(5) ?
    C7 As1 C5 C6 . . . . 166.75(11) ?
    C13 As1 C5 C6 . . . . -88.13(12) ?
    Cr1 As1 C5 C6 . . . . 38.86(11) ?
    As1 C5 C6 As2 . . . . -49.63(13) ?
    C25 As2 C6 C5 . . . . -87.01(12) ?
    C19 As2 C6 C5 . . . . 168.11(11) ?
    Cr1 As2 C6 C5 . . . . 40.54(12) ?
    C13 As1 C7 C12 . . . . 103.78(14) ?
    C5 As1 C7 C12 . . . . -147.84(14) ?
    Cr1 As1 C7 C12 . . . . -27.06(16) ?
    C13 As1 C7 C8 . . . . -74.09(14) ?
    C5 As1 C7 C8 . . . . 34.29(15) ?
    Cr1 As1 C7 C8 . . . . 155.07(12) ?
    C12 C7 C8 C9 . . . . 0.2(3) ?
    As1 C7 C8 C9 . . . . 178.04(14) ?
    C7 C8 C9 C10 . . . . -0.6(3) ?
    C8 C9 C10 C11 . . . . 0.4(3) ?
    C9 C10 C11 C12 . . . . 0.2(3) ?
    C8 C7 C12 C11 . . . . 0.5(3) ?
    As1 C7 C12 C11 . . . . -177.42(15) ?
    C10 C11 C12 C7 . . . . -0.7(3) ?
    C7 As1 C13 C14 . . . . 101.21(16) ?
    C5 As1 C13 C14 . . . . -4.64(17) ?
    Cr1 As1 C13 C14 . . . . -126.46(14) ?
    C7 As1 C13 C18 . . . . -78.32(14) ?
    C5 As1 C13 C18 . . . . 175.83(13) ?
    Cr1 As1 C13 C18 . . . . 54.01(14) ?
    C18 C13 C14 C15 . . . . -0.3(3) ?
    As1 C13 C14 C15 . . . . -179.84(14) ?
    C13 C14 C15 C16 . . . . 0.4(3) ?
    C14 C15 C16 C17 . . . . -0.3(3) ?
    C15 C16 C17 C18 . . . . 0.1(3) ?
    C16 C17 C18 C13 . . . . 0.0(3) ?
    C14 C13 C18 C17 . . . . 0.1(3) ?
    As1 C13 C18 C17 . . . . 179.67(14) ?
    C25 As2 C19 C24 . . . . 107.98(13) ?
    C6 As2 C19 C24 . . . . -145.76(13) ?
    Cr1 As2 C19 C24 . . . . -25.84(14) ?
    C25 As2 C19 C20 . . . . -72.24(14) ?
    C6 As2 C19 C20 . . . . 34.03(15) ?
    Cr1 As2 C19 C20 . . . . 153.95(11) ?
    C24 C19 C20 C21 . . . . -0.7(2) ?
    As2 C19 C20 C21 . . . . 179.55(13) ?
    C19 C20 C21 C22 . . . . 0.0(3) ?
    C20 C21 C22 C23 . . . . 0.4(3) ?
    C21 C22 C23 C24 . . . . -0.1(3) ?
    C22 C23 C24 C19 . . . . -0.6(3) ?
    C20 C19 C24 C23 . . . . 1.0(2) ?
    As2 C19 C24 C23 . . . . -179.24(13) ?
    C19 As2 C25 C26 . . . . 72.05(15) ?
    C6 As2 C25 C26 . . . . -33.15(16) ?
    Cr1 As2 C25 C26 . . . . -153.72(13) ?
    C19 As2 C25 C30 . . . . -105.36(14) ?
    C6 As2 C25 C30 . . . . 149.44(13) ?
    Cr1 As2 C25 C30 . . . . 28.87(15) ?
    C30 C25 C26 C27 . . . . 0.5(3) ?
    As2 C25 C26 C27 . . . . -176.90(14) ?
    C25 C26 C27 C28 . . . . -0.6(3) ?
    C26 C27 C28 C29 . . . . 0.0(3) ?
    C27 C28 C29 C30 . . . . 0.6(3) ?
    C28 C29 C30 C25 . . . . -0.7(3) ?
    C26 C25 C30 C29 . . . . 0.2(3) ?
    As2 C25 C30 C29 . . . . 177.68(13) ?
loop_
    _geom_hbond_atom_site_label_D
    _geom_hbond_atom_site_label_H
    _geom_hbond_atom_site_label_A
    _geom_hbond_site_symmetry_A
    _geom_hbond_distance_DH
    _geom_hbond_distance_HA
    _geom_hbond_distance_DA
    _geom_hbond_angle_DHA
    _geom_hbond_publ_flag
    C9 H9A O1 4_555 0.93 2.57 3.345(2) 141 yes
    C16 H16A Cg1 5_555 0.93 2.60 3.519(2) 169 yes
data_global
_journal_date_recd_electronic     2011-08-08
_journal_date_accepted     2011-08-09
_journal_name_full     'Acta Crystallographica, Section E'
_journal_year     2011
_journal_volume     67
_journal_issue      9
_journal_page_first     m1267
_journal_page_last     m1268
_journal_paper_category     QM
_journal_coeditor_code     NG5210
_publ_contact_author_name     'Hoong-Kun Fun'
_publ_contact_author_address
;
X-ray Crystallography Unit
School of Physics
Universiti Sains Malaysia
11800 USM, Penang
Malaysia
;
_publ_contact_author_email     'hkfun@usm.my'
_publ_contact_author_fax     '604 6579150'
_publ_contact_author_phone     '604 6533652'
_publ_section_title
;\
<i>cis</i>-[1,2-Bis(diphenylarsanyl)ethane-\k^2^<i>As</i>,<i>As</i>']\
tetracarbonylchromium(0)
;
loop_
    _publ_author_name
    _publ_author_footnote
    _publ_author_address
    'M. N. Norlidah'
;
Thomson Reuters Researcher ID: D-6198-2011.
;
;
Faculty of Industrial Science and Technology
Universiti Malaysia Pahang
Gambang 26300, Pahang
Malaysia
;
    'M. Y. Azhar' .
;
Faculty of Industrial Science and Technology
Universiti Malaysia Pahang
Gambang 26300, Pahang
Malaysia
;
    'Bin Shawkataly, Omar'
;
Additional correspondence author, e-mail: omarsa@usm.my.
Thomson Reuters ResearcherID: B-6034-2009.
;
;
Chemical Sciences Programme,
School of Distance Education,
Universiti Sains Malaysia,
11800 USM, Penang
Malaysia
;
    'Rosli, Mohd Mustaqim' .
;
X-ray Crystallography Unit
School of Physics
Universiti Sains Malaysia
11800 USM, Penang
Malaysia
;
    'Fun, Hoong-Kun'
;
Thomson Reuters ResearcherID: A-3561-2009.
;
;
X-ray Crystallography Unit
School of Physics
Universiti Sains Malaysia
11800 USM, Penang
Malaysia
;
