# Supplementary material for: cis-[1,2-Bis(diphenyl­arsan­yl)ethane-κ2 As,As’]tetra­carbonyl­chromium(0)
Source: Acta Crystallogr Sect E Struct Rep Online. 2011 Aug 27;67(Pt 9):m1267–8. doi: 10.1107/S1600536811032314 (PMC3200751; doi:10.1107/S1600536811032314)
Supplement: Supplementary file 2 [file e-67-m1267-Isup2.hkl]

# 
# h,k,l, Fc-squared, Fo-squared, sigma(Fo-squared) and status flag 
# 
data_I
_shelx_title ' a1 in Pbca (100K)' 
_shelx_refln_list_code          4 
_shelx_F_calc_maximum      701.03 
_exptl_crystal_F_000      2608.00 
_reflns_d_resolution_high  0.6732 
 
loop_ 
 _symmetry_equiv_pos_as_xyz 
 'x, y, z' 
 '-x+1/2, -y, z+1/2' 
 '-x, y+1/2, -z+1/2' 
 'x+1/2, -y+1/2, -z' 
 '-x, -y, -z' 
 'x-1/2, y, -z-1/2' 
 'x, -y-1/2, z-1/2' 
 '-x-1/2, y-1/2, z' 
 
_cell_length_a    17.0231 
_cell_length_b    12.6200 
_cell_length_c    25.5527 
_cell_angle_alpha  90.000 
_cell_angle_beta   90.000 
_cell_angle_gamma  90.000 
 
_shelx_F_squared_multiplier     1.000 
 
loop_ 
 _refln_index_h 
 _refln_index_k 
 _refln_index_l 
 _refln_F_squared_calc 
 _refln_F_squared_meas 
 _refln_F_squared_sigma 
 _refln_observed_status 
   2   0   0   491440.84   413580.09  12255.66 o 
   4   0   0    16053.42    16409.45    246.49 o 
   6   0   0     4273.16     4170.27     88.27 o 
   8   0   0      593.16      785.21     60.43 o 
  10   0   0       85.25       83.38     45.04 o 
  12   0   0       13.92      -27.43     46.64 o 
  14   0   0     8409.09     8350.77    248.71 o 
  16   0   0    15868.76    16054.53    517.17 o 
  18   0   0     6147.10     5839.96    303.19 o 
  20   0   0     3735.44     3639.00    277.71 o 
  22   0   0     5176.89     5309.72    339.89 o 
  24   0   0    20429.19    21387.48   1074.37 o 
   2   1   0    20865.38    21639.07    283.13 o 
   4   1   0    73087.31    74554.86    747.04 o 
   6   1   0    21211.79    21637.25    235.03 o 
   8   1   0     6539.42     6714.22     95.84 o 
  10   1   0      538.16      663.85     36.58 o 
  12   1   0     3669.97     3763.07     86.18 o 
  14   1   0     5225.43     5386.24    156.88 o 
  16   1   0     5612.06     5787.87    145.52 o 
  18   1   0      153.72       12.89     89.71 o 
  20   1   0     5475.30     6206.45    400.87 o 
  22   1   0     8240.70     7875.49    332.70 o 
  24   1   0     2122.23     2536.75    310.24 o 
   0   2   0    22948.12    24123.87    755.23 o 
   2   2   0      280.20      181.58     17.46 o 
   4   2   0     2623.84     2567.69     70.31 o 
   6   2   0     2924.44     2714.21     53.43 o 
   8   2   0    26808.76    27106.51    297.70 o 
  10   2   0    52640.28    54639.88    575.23 o 
  12   2   0     4596.64     4596.74     90.93 o 
  14   2   0       25.55       23.16     41.87 o 
  16   2   0    10958.27    10736.16    226.56 o 
  18   2   0    12668.69    12587.51    260.19 o 
  20   2   0      997.33     1414.55    185.87 o 
  22   2   0     1709.76     2396.44    216.16 o 
  24   2   0     4546.18     5192.96    322.61 o 
   2   3   0    39614.49    41205.38    441.73 o 
   4   3   0    30464.69    31885.13    400.83 o 
   6   3   0    44812.36    45595.89    502.18 o 
   8   3   0    15520.95    16049.92    200.37 o 
  10   3   0     1714.82     1746.69     70.95 o 
  12   3   0    22707.50    21981.38    279.45 o 
  14   3   0    25311.80    24237.21    358.87 o 
  16   3   0       51.31       67.65     63.14 o 
  18   3   0     4465.13     4580.87    162.46 o 
  20   3   0     9333.27     9561.20    294.13 o 
  22   3   0     7127.86     7522.29    327.86 o 
  24   3   0     5602.79     5480.66    393.63 o 
   0   4   0    12217.73    12881.85    328.37 o 
   2   4   0    17968.40    18322.58    210.48 o 
   4   4   0    83672.98    86635.01    973.00 o 
   6   4   0   109475.37   110900.80   1325.97 o 
   8   4   0    74253.48    72372.23    880.58 o 
  10   4   0    77499.61    76247.88    886.77 o 
  12   4   0     8416.03     8299.46    153.79 o 
  14   4   0     3584.57     3551.78    115.57 o 
  16   4   0    10468.51    10545.88    231.46 o 
  18   4   0    17085.63    17488.54    333.88 o 
  20   4   0     8727.04     8697.02    300.21 o 
  22   4   0     1218.12     1107.99    188.95 o 
  24   4   0      272.86      -61.60    458.67 o 
   2   5   0      966.64     1011.52     31.87 o 
   4   5   0    27966.68    29975.47    355.05 o 
   6   5   0     4911.99     5228.40     95.06 o 
   8   5   0     7912.35     7787.81    134.17 o 
  10   5   0    65678.21    66780.13    848.83 o 
  12   5   0    65212.16    63889.47    887.78 o 
  14   5   0    48627.54    48017.37    648.30 o 
  16   5   0    25522.22    25194.94    389.12 o 
  18   5   0     2819.27     2752.39    138.09 o 
  20   5   0      226.51      138.45     91.22 o 
  22   5   0     2086.30     1676.15    254.68 o 
  24   5   0      592.51      436.30    220.11 o 
   0   6   0    49636.66    50163.14   1162.92 o 
   2   6   0    15525.83    14646.11    189.48 o 
   4   6   0      554.26      987.92     38.33 o 
   6   6   0     9152.15     9297.92    148.45 o 
   8   6   0    22450.43    22926.47    319.58 o 
  10   6   0    18376.78    18615.62    306.73 o 
  12   6   0      380.88      382.78     60.58 o 
  14   6   0     1522.02     1751.34    100.87 o 
  16   6   0     6968.03     7165.62    176.60 o 
  18   6   0     9340.90     9395.30    234.00 o 
  20   6   0     4183.93     4394.04    230.59 o 
  22   6   0     1366.30     1560.29    200.55 o 
   2   7   0     5328.81     5255.12     88.11 o 
   4   7   0    17391.13    17386.00    217.00 o 
   6   7   0     1690.70     1910.90     62.22 o 
   8   7   0     2095.90     2105.00     83.31 o 
  10   7   0     7285.20     6975.74    152.54 o 
  12   7   0    30763.90    31452.22    486.84 o 
  14   7   0    17358.65    17706.35    300.24 o 
  16   7   0    11549.73    11204.68    308.86 o 
  18   7   0     1810.51     1794.05    138.85 o 
  20   7   0       18.56       85.49    102.66 o 
  22   7   0      620.60      644.70    132.76 o 
   0   8   0    27479.83    27381.62    692.75 o 
   2   8   0    44623.43    45759.17    546.86 o 
   4   8   0    21540.22    21916.02    268.13 o 
   6   8   0     7871.58     7868.65    125.83 o 
   8   8   0      146.34       25.42     35.66 o 
  10   8   0    10802.76    10213.32    211.64 o 
  12   8   0     1949.89     1966.30    126.26 o 
  14   8   0     4287.83     4332.56    140.89 o 
  16   8   0     4499.86     4590.79    169.14 o 
  18   8   0      887.97      775.75    116.79 o 
  20   8   0       18.73       56.78    101.36 o 
  22   8   0      210.84      180.86    122.69 o 
   2   9   0    14252.06    14415.75    208.13 o 
   4   9   0    42591.75    42789.31    487.40 o 
   6   9   0    47856.41    46310.29    659.25 o 
   8   9   0    25277.15    24883.18    393.28 o 
  10   9   0     4361.99     4547.73    142.74 o 
  12   9   0     2754.52     2526.62    111.05 o 
  14   9   0     2566.13     2540.26    162.78 o 
  16   9   0    10312.44    10572.28    256.95 o 
  18   9   0    12862.81    13235.76    334.41 o 
  20   9   0    11100.80    11388.86    322.93 o 
  22   9   0     5902.99     6559.50    474.54 o 
   0  10   0    23309.63    22282.42    394.35 o 
   2  10   0    10568.21    10467.72    158.92 o 
   4  10   0     6189.89     6228.48    112.37 o 
   6  10   0     7561.65     7560.86    168.98 o 
   8  10   0    11810.14    11848.21    234.47 o 
  10  10   0     3284.76     3052.62    158.87 o 
  12  10   0     1256.25     1454.14    105.53 o 
  14  10   0        3.32       -2.85     77.00 o 
  16  10   0      525.48      338.56    108.32 o 
  18  10   0       50.86       95.57    106.70 o 
  20  10   0        1.36       63.07    117.82 o 
   2  11   0     2198.92     2161.71     69.54 o 
   4  11   0     6530.42     6385.99    117.63 o 
   6  11   0     7984.75     8002.72    181.29 o 
   8  11   0    15109.12    15147.36    283.10 o 
  10  11   0     3876.96     3676.25    168.52 o 
  12  11   0     1019.37     1062.37    112.15 o 
  14  11   0       52.45      164.71     96.24 o 
  16  11   0     1154.41     1236.74    120.32 o 
  18  11   0     2186.01     2123.62    186.80 o 
  20  11   0     6016.70     5823.46    283.06 o 
   0  12   0     5775.30     6436.63    187.60 o 
   2  12   0      936.96      896.54     52.96 o 
   4  12   0     1971.41     1913.28     80.07 o 
   6  12   0      171.48      243.15     60.78 o 
   8  12   0      940.12      993.10     95.32 o 
  10  12   0     3479.73     3239.15    152.55 o 
  12  12   0      233.79      257.27     91.58 o 
  14  12   0      447.09      444.00    107.86 o 
  16  12   0     1932.37     2001.56    157.13 o 
  18  12   0      142.57      166.49    143.57 o 
   2  13   0     1369.49     1430.63     72.46 o 
   4  13   0      816.10      835.32     81.93 o 
   6  13   0      119.05      145.61     63.89 o 
   8  13   0     6989.82     6750.97    198.31 o 
  10  13   0    17564.23    17124.09    362.47 o 
  12  13   0    25017.24    24195.07    518.61 o 
  14  13   0    18043.45    16818.51    604.48 o 
  16  13   0     5836.44     6132.42    263.03 o 
  18  13   0     4129.06     4263.73    332.89 o 
   0  14   0      146.62       67.17     94.82 o 
   2  14   0     1689.21     1775.33    103.80 o 
   4  14   0     4627.73     4750.45    207.69 o 
   6  14   0     3067.29     3257.31    142.57 o 
   8  14   0      228.39      142.10     77.53 o 
  10  14   0       64.68       30.61     84.90 o 
  12  14   0       97.41       91.26    102.59 o 
  14  14   0     1147.09     1202.62    136.40 o 
  16  14   0      808.14      707.91    174.12 o 
   2  15   0     5726.99     5484.32    334.43 o 
   4  15   0       22.91       20.95    102.97 o 
   6  15   0      105.93      177.22     70.54 o 
   8  15   0      135.57      -16.01     77.72 o 
  10  15   0     3779.76     3925.86    178.54 o 
  12  15   0     7307.23     7621.96    250.56 o 
  14  15   0     8279.22     9107.40    304.92 o 
   0  16   0     2722.33     3134.00    412.12 o 
   2  16   0     1524.62     1728.53    337.64 o 
   4  16   0     2873.62     3086.73    202.71 o 
   6  16   0     6148.64     6549.08    269.24 o 
   8  16   0     2425.71     2616.97    140.64 o 
  10  16   0     2244.63     2080.12    155.33 o 
  12  16   0     1672.93     1647.64    164.82 o 
   2  17   0     1984.06     2036.31    396.64 o 
   4  17   0     1079.00     1326.36    212.93 o 
   6  17   0      870.03     1170.23    171.93 o 
   8  17   0     1411.69     1358.59    173.39 o 
  10  17   0      894.34      934.45    122.34 o 
   4  18   0     1615.53     2083.26    405.31 o 
   6  18   0      413.92      565.62    208.72 o 
   1   1   1     5993.65     6883.98     96.14 o 
   2   1   1     2596.30     2748.74     38.24 o 
   3   1   1     6147.96     6685.23     63.69 o 
   4   1   1     2963.46     3270.85     35.82 o 
   5   1   1       20.82       15.41      9.46 o 
   6   1   1      162.14      167.79     13.03 o 
   7   1   1     3826.27     3744.33     46.40 o 
   8   1   1      950.90     1009.14     26.55 o 
   9   1   1       42.33       53.40     16.45 o 
  10   1   1     5660.10     6258.29     73.46 o 
  11   1   1       37.75       67.19     21.39 o 
  12   1   1     2108.73     2313.97     48.27 o 
  13   1   1     2930.50     3030.88     58.23 o 
  14   1   1     5172.33     5112.90     81.67 o 
  15   1   1       37.38      -10.81     31.43 o 
  16   1   1     1576.57     1694.95     65.53 o 
  17   1   1       88.15      143.65     46.12 o 
  18   1   1      592.08      560.18     67.12 o 
  19   1   1     1717.19     1572.55    108.38 o 
  20   1   1       27.50      -70.99     70.99 o 
  21   1   1     1155.52     1074.32    118.06 o 
  22   1   1      123.82      220.01     95.19 o 
  23   1   1     1126.62      879.24    128.89 o 
  24   1   1       65.86     -134.73    134.73 o 
  25   1   1      418.31      362.47    209.28 o 
   0   2   1   177905.88   181586.95   2536.11 o 
   1   2   1     1370.17     1378.11     19.18 o 
   2   2   1    93702.55    97149.85   1004.43 o 
   3   2   1      394.59      354.99     15.98 o 
   4   2   1    49603.48    50118.46    417.71 o 
   5   2   1     8433.71     8670.79     79.68 o 
   6   2   1    68859.05    69110.28    508.75 o 
   7   2   1     1143.12      991.82     24.79 o 
   8   2   1    23703.23    22536.35    178.91 o 
   9   2   1     3591.69     3671.98     49.13 o 
  10   2   1     6893.31     6399.27     71.48 o 
  11   2   1       11.79       17.33     19.73 o 
  12   2   1     1077.58     1024.14     35.80 o 
  13   2   1        4.40        9.18     26.16 o 
  14   2   1       37.04       54.01     32.79 o 
  15   2   1       21.71       39.74     37.53 o 
  16   2   1       62.47       79.80     41.47 o 
  17   2   1      261.12      212.68     50.22 o 
  18   2   1     7050.33     7219.45    141.76 o 
  19   2   1      676.33      892.40    149.51 o 
  20   2   1     4452.71     4393.86    162.48 o 
  21   2   1     1076.66     1181.62    125.00 o 
  22   2   1     3089.45     3260.69    171.87 o 
  23   2   1       92.50      589.06    120.95 o 
  24   2   1     7333.33     7053.06    300.65 o 
  25   2   1       78.87      256.47    137.74 o 
   1   3   1      145.63      119.28     11.00 o 
   2   3   1    56094.32    59132.29    441.25 o 
   3   3   1      153.01      135.36     12.04 o 
   4   3   1      116.07       65.51     11.22 o 
   5   3   1     7311.17     7421.35     73.91 o 
   6   3   1     7497.62     7491.30     78.76 o 
   7   3   1     5471.90     5175.87     60.37 o 
   8   3   1    33098.46    34623.82    270.27 o 
   9   3   1    16214.30    16049.48    171.85 o 
  10   3   1    16392.75    16431.31    172.86 o 
  11   3   1     4052.66     4239.92     61.08 o 
  12   3   1     8458.80     7950.24     95.37 o 
  13   3   1      407.40      452.14     38.94 o 
  14   3   1    19631.25    19269.23    214.33 o 
  15   3   1     3853.10     3778.31     88.34 o 
  16   3   1    10836.30    10847.12    162.67 o 
  17   3   1     1284.20     1212.24     68.11 o 
  18   3   1     4910.61     4903.57    114.36 o 
  19   3   1      537.40      604.20     71.40 o 
  20   3   1      249.54      204.78     84.71 o 
  21   3   1        7.16      -19.62    168.49 o 
  22   3   1       26.01       92.88    105.56 o 
  23   3   1      120.78      146.71    186.95 o 
  24   3   1      141.03       27.73    227.63 o 
   0   4   1      138.65      171.80     28.98 o 
   1   4   1       41.97       44.13      9.34 o 
   2   4   1       13.90       19.83      9.42 o 
   3   4   1     4564.42     5036.44     52.69 o 
   4   4   1       16.73       20.23     10.98 o 
   5   4   1      828.80      815.03     25.23 o 
   6   4   1     2605.29     3037.90     46.00 o 
   7   4   1    10522.94    11473.77    120.17 o 
   8   4   1     2440.94     2570.22     51.70 o 
   9   4   1     4724.15     4777.72     64.37 o 
  10   4   1      303.45      275.06     25.13 o 
  11   4   1     3156.17     3025.97     63.64 o 
  12   4   1      850.86      721.92     41.62 o 
  13   4   1      284.15      255.68     38.92 o 
  14   4   1      227.84      197.43     39.34 o 
  15   4   1     2353.43     2438.50     77.95 o 
  16   4   1     1073.29     1056.79     61.25 o 
  17   4   1     2246.49     2303.39     85.66 o 
  18   4   1       69.92       83.31     54.44 o 
  19   4   1       45.96       20.64     57.31 o 
  20   4   1     2374.81     2334.05    101.92 o 
  21   4   1        0.16       20.44     87.27 o 
  22   4   1     1241.33     1323.51    135.03 o 
  23   4   1      150.60       51.05    152.06 o 
  24   4   1       15.85     -126.29    126.29 o 
   1   5   1    19479.26    19429.67    178.24 o 
   2   5   1     7781.35     8564.61     81.45 o 
   3   5   1    42619.35    43032.11    332.44 o 
   4   5   1     2318.02     2801.50     41.49 o 
   5   5   1      776.04      500.01     21.67 o 
   6   5   1     1389.44     1594.00     33.51 o 
   7   5   1       48.19       94.13     18.90 o 
   8   5   1      163.22      184.58     23.83 o 
   9   5   1      296.10      279.92     28.92 o 
  10   5   1     4045.32     3918.56     85.48 o 
  11   5   1      818.63      945.88     45.06 o 
  12   5   1     5929.84     6475.75    103.50 o 
  13   5   1       81.17       59.75     35.37 o 
  14   5   1     3224.61     3325.05     85.84 o 
  15   5   1      471.04      494.56     50.81 o 
  16   5   1     7075.35     6962.21    126.40 o 
  17   5   1     1126.97     1193.38     69.07 o 
  18   5   1      664.17      613.99     65.33 o 
  19   5   1      721.29      696.36     70.91 o 
  20   5   1     1593.24     1638.95     89.13 o 
  21   5   1      262.55      220.45     74.41 o 
  22   5   1        2.81      -92.22     92.22 o 
  23   5   1      422.32      351.38    144.46 o 
  24   5   1      185.98      310.67    182.10 o 
   0   6   1    44781.38    45141.61    744.94 o 
   1   6   1     3434.26     3832.87     58.37 o 
   2   6   1    46826.86    46344.87    377.03 o 
   3   6   1     7485.94     7874.18     79.01 o 
   4   6   1    27655.04    27708.15    225.98 o 
   5   6   1     3758.50     4119.83     55.05 o 
   6   6   1    11490.03    11359.02    159.02 o 
   7   6   1     2011.42     2097.66     59.60 o 
   8   6   1     4863.90     4723.42     75.10 o 
   9   6   1       29.08       -8.25     28.86 o 
  10   6   1       12.04       48.51     30.76 o 
  11   6   1     2927.34     2784.39     73.19 o 
  12   6   1      370.58      309.41     40.45 o 
  13   6   1     1037.78      973.20     56.23 o 
  14   6   1     1991.75     1872.13     67.80 o 
  15   6   1     2384.11     2530.83     80.31 o 
  16   6   1      981.52     1069.98     67.40 o 
  17   6   1      714.49      766.48     64.03 o 
  18   6   1       98.77      101.14     57.87 o 
  19   6   1       25.86      -62.05     62.05 o 
  20   6   1     1351.66     1474.36     92.66 o 
  21   6   1      169.30        9.35     73.81 o 
  22   6   1     3251.77     3173.56    149.68 o 
  23   6   1      398.65      579.49    163.87 o 
   1   7   1     2173.06     2237.26     42.91 o 
   2   7   1    14957.82    14617.37    136.20 o 
   3   7   1      100.23      117.57     16.83 o 
   4   7   1    19363.27    19578.47    169.60 o 
   5   7   1     6572.39     7052.41     80.76 o 
   6   7   1    14210.60    13578.33    131.47 o 
   7   7   1     1446.84     1431.95     45.48 o 
   8   7   1    36984.45    36275.23    347.42 o 
   9   7   1      366.76      273.82     34.10 o 
  10   7   1    16815.90    16638.38    189.44 o 
  11   7   1     1770.43     1541.98     61.16 o 
  12   7   1     5058.64     5046.34    100.12 o 
  13   7   1      184.35      158.95     42.08 o 
  14   7   1     5263.80     5199.96    105.83 o 
  15   7   1       24.43      -41.60     41.60 o 
  16   7   1     6764.81     6848.66    130.48 o 
  17   7   1       16.17      -41.16     54.74 o 
  18   7   1    10676.06    10776.11    189.68 o 
  19   7   1       36.83       35.95     65.02 o 
  20   7   1     6256.91     6252.97    163.24 o 
  21   7   1       32.79      -60.39     73.09 o 
  22   7   1     4115.25     4129.78    152.47 o 
  23   7   1      428.18      382.15    146.82 o 
   0   8   1     5108.29     5144.50    119.40 o 
   1   8   1     1072.47      997.09     30.13 o 
   2   8   1    10026.46    10377.05    105.46 o 
   3   8   1    10806.16    10548.79    107.08 o 
   4   8   1     5230.74     5309.00     67.04 o 
   5   8   1    13936.91    13582.95    133.42 o 
   6   8   1      935.29     1088.03     35.55 o 
   7   8   1    17136.30    16999.46    193.24 o 
   8   8   1     4127.50     4054.83     82.01 o 
   9   8   1     3161.98     3118.85     73.64 o 
  10   8   1      162.32      136.46     38.50 o 
  11   8   1      240.92      220.03     40.70 o 
  12   8   1      277.26      303.51     46.76 o 
  13   8   1      106.85      108.75     43.30 o 
  14   8   1      140.24       81.02     24.69 o 
  15   8   1      603.65      517.44     59.43 o 
  16   8   1      197.21      258.48     56.96 o 
  17   8   1     1166.78     1272.03     80.07 o 
  18   8   1        8.17       22.01     55.66 o 
  19   8   1     4268.95     4344.29    144.97 o 
  20   8   1      331.43      261.07     76.51 o 
  21   8   1     2351.25     2325.13    125.77 o 
  22   8   1      792.96      871.64     99.54 o 
   1   9   1      990.29     1016.14     32.86 o 
   2   9   1    10494.30    10414.51    114.93 o 
   3   9   1     1223.41     1226.55     33.17 o 
   4   9   1    13127.29    12516.01    120.06 o 
   5   9   1     1955.38     2105.56     58.64 o 
   6   9   1    10721.15    10381.89    134.30 o 
   7   9   1     2217.23     2285.60     65.91 o 
   8   9   1     1132.86      894.41     48.41 o 
   9   9   1     6349.12     6543.20    110.68 o 
  10   9   1     2081.79     2015.17     67.66 o 
  11   9   1     6128.25     5732.31    109.37 o 
  12   9   1     1541.42     1534.03     68.90 o 
  13   9   1        7.90      -14.71     46.79 o 
  14   9   1      323.01      286.45     56.52 o 
  15   9   1     2674.05     2852.06     96.51 o 
  16   9   1      566.36      460.00     62.12 o 
  17   9   1     4616.59     4658.49    135.80 o 
  18   9   1     1312.58     1338.97     92.45 o 
  19   9   1      786.03      885.57     92.40 o 
  20   9   1     4189.29     4186.70    159.07 o 
  21   9   1      118.07      233.06     85.24 o 
  22   9   1     2970.36     2855.77    158.87 o 
   0  10   1     4546.87     4248.09    116.02 o 
   1  10   1      695.68      664.51     29.31 o 
   2  10   1     2156.06     2112.98     48.32 o 
   3  10   1       57.11       25.50     19.98 o 
   4  10   1     1183.40     1260.12     37.47 o 
   5  10   1     1097.92     1148.39     50.49 o 
   6  10   1     3233.45     3237.06     78.74 o 
   7  10   1      727.52      704.48     48.14 o 
   8  10   1     1913.90     1863.43     68.63 o 
   9  10   1       59.04       67.79     35.18 o 
  10  10   1     1546.45     1611.37     69.83 o 
  11  10   1     2843.05     2849.25     86.89 o 
  12  10   1      566.41      493.71     55.35 o 
  13  10   1     3152.07     3039.07     99.66 o 
  14  10   1      177.26      185.70     57.53 o 
  15  10   1      220.91      226.81     61.11 o 
  16  10   1     3255.26     3005.68    129.81 o 
  17  10   1        4.91       18.91     52.63 o 
  18  10   1     2030.45     2005.30    106.35 o 
  19  10   1        5.63      113.16     78.15 o 
  20  10   1     2045.52     2109.44    121.65 o 
  21  10   1      163.18      111.84     99.94 o 
   1  11   1    19607.87    19919.39    189.80 o 
   2  11   1      138.95      124.23     26.04 o 
   3  11   1     2384.63     2406.23     46.82 o 
   4  11   1      268.99      307.72     29.15 o 
   5  11   1       58.29       70.85     33.99 o 
   6  11   1      985.77     1003.62     54.10 o 
   7  11   1     1313.04     1305.47     60.83 o 
   8  11   1     1516.24     1498.05     66.30 o 
   9  11   1     1156.35     1096.87     69.48 o 
  10  11   1    27064.23    26701.97    338.63 o 
  11  11   1     1037.25     1016.12     73.04 o 
  12  11   1    36167.88    35968.39    444.89 o 
  13  11   1        0.82       81.26     58.00 o 
  14  11   1    12352.24    12208.92    231.86 o 
  15  11   1     1457.29     1488.19     91.60 o 
  16  11   1    10620.10    10767.25    199.35 o 
  17  11   1      695.13      704.88     87.52 o 
  18  11   1     2795.01     2590.51    125.79 o 
  19  11   1     2106.03     1994.16    132.90 o 
  20  11   1      852.87      761.43    121.11 o 
   0  12   1     6414.17     6408.71    131.95 o 
   1  12   1     1839.19     1962.65     59.31 o 
   2  12   1     2144.68     2266.81     52.59 o 
   3  12   1     2458.40     2506.07     64.45 o 
   4  12   1     1017.05     1074.49     59.51 o 
   5  12   1     2692.33     2729.40     76.61 o 
   6  12   1     4239.32     4459.79     97.26 o 
   7  12   1      168.06      139.63     45.93 o 
   8  12   1     3392.18     3339.77     96.91 o 
   9  12   1     2969.81     2993.48    101.07 o 
  10  12   1     3636.98     3443.20    114.62 o 
  11  12   1    11513.71    11442.03    205.62 o 
  12  12   1     1160.52     1096.91     85.00 o 
  13  12   1     8639.95     8656.76    187.40 o 
  14  12   1     2178.59     2239.12    107.12 o 
  15  12   1     3247.77     2980.18    130.26 o 
  16  12   1     1347.87     1220.08     95.61 o 
  17  12   1     1079.60      890.27    100.85 o 
  18  12   1      638.29      471.77    106.52 o 
  19  12   1      481.41      348.15    138.95 o 
   1  13   1     1904.73     2187.27     66.60 o 
   2  13   1     2069.35     2153.13     56.42 o 
   3  13   1       13.62       -3.83     47.05 o 
   4  13   1      148.98      125.84     30.60 o 
   5  13   1      431.22      445.82     46.36 o 
   6  13   1       22.94      -23.74     42.47 o 
   7  13   1     2835.16     2905.20     94.70 o 
   8  13   1      373.69      382.67     58.86 o 
   9  13   1     3756.42     3779.93    114.42 o 
  10  13   1     6833.86     6689.58    148.03 o 
  11  13   1     1236.14     1336.19     88.06 o 
  12  13   1    10120.11    10236.40    203.38 o 
  13  13   1       89.13      122.80     62.61 o 
  14  13   1     9950.99    10202.20    213.05 o 
  15  13   1     2029.12     2081.49    112.38 o 
  16  13   1     2419.20     2424.24    128.64 o 
  17  13   1      423.02      314.56    113.05 o 
  18  13   1      333.78      269.30    129.05 o 
   0  14   1      280.50      297.54     64.02 o 
   1  14   1     2281.72     2387.14     86.46 o 
   2  14   1       27.76      125.29     50.84 o 
   3  14   1     2133.52     2277.52     96.77 o 
   4  14   1      670.99      690.84     79.04 o 
   5  14   1     3348.26     3665.33    127.52 o 
   6  14   1     2841.03     2877.40     91.00 o 
   7  14   1     2084.84     2119.39     85.27 o 
   8  14   1     4216.57     4431.65    120.52 o 
   9  14   1     1412.37     1414.37     83.53 o 
  10  14   1     4660.67     4648.52    131.35 o 
  11  14   1      236.67      209.30     66.86 o 
  12  14   1      500.02      525.35     79.76 o 
  13  14   1     1205.81     1049.66     94.86 o 
  14  14   1       91.76       44.28     79.43 o 
  15  14   1       16.67      126.81     96.84 o 
  16  14   1      230.25      124.38     93.25 o 
   1  15   1      107.97      183.67     71.50 o 
   2  15   1     2131.66     2363.83     96.26 o 
   3  15   1      201.75      166.26     79.15 o 
   4  15   1     5369.33     5633.07    166.94 o 
   5  15   1      537.37      522.01     88.97 o 
   6  15   1     6551.11     6795.84    190.13 o 
   7  15   1     2450.44     2340.12     90.57 o 
   8  15   1     2627.19     2482.36     97.70 o 
   9  15   1     4658.24     4898.28    134.18 o 
  10  15   1     1456.63     1480.81     91.67 o 
  11  15   1     1786.79     1798.55    100.67 o 
  12  15   1      806.55      537.39     83.25 o 
  13  15   1       83.09       61.83     78.57 o 
  14  15   1      752.52      584.96     95.18 o 
  15  15   1     1186.29     1215.23    174.97 o 
   0  16   1    12809.58    13954.99    572.07 o 
   1  16   1     1408.34     1283.12    163.88 o 
   2  16   1     6901.46     7820.46    296.02 o 
   3  16   1     2240.02     2367.56    140.66 o 
   4  16   1     1962.81     1964.66    128.16 o 
   5  16   1     3467.29     3542.36    150.93 o 
   6  16   1       37.20      102.94     93.24 o 
   7  16   1     1454.87     1502.78     76.24 o 
   8  16   1      324.13      271.95     60.76 o 
   9  16   1       76.49       52.01     61.98 o 
  10  16   1       34.76       38.46     66.50 o 
  11  16   1      225.19      213.33     77.63 o 
  12  16   1       54.56       29.43     75.88 o 
  13  16   1      538.52      626.65    131.11 o 
   1  17   1     6292.10     7636.53    601.66 o 
   2  17   1      239.57      458.65    202.96 o 
   3  17   1     3598.74     3947.19    247.18 o 
   4  17   1     2647.03     2940.61    146.60 o 
   5  17   1      154.74      183.73     91.23 o 
   6  17   1     1181.86     1333.02    118.56 o 
   7  17   1      180.09      192.71     94.90 o 
   8  17   1     1139.10     1134.10    120.52 o 
   9  17   1      736.74      603.39     75.90 o 
  10  17   1      738.18      700.99     81.51 o 
   3  18   1     2252.32     3068.99    323.83 o 
   4  18   1     4556.69     5806.18    415.13 o 
   5  18   1     1180.28     1337.83    201.25 o 
   6  18   1     1735.80     2148.27    159.68 o 
   1   0   2     9505.40     9499.16    157.37 o 
   2   0   2    37533.82    39761.65    555.19 o 
   3   0   2    25361.46    26499.23    352.20 o 
   4   0   2      190.99      174.95     18.32 o 
   5   0   2     4812.64     4775.38     69.54 o 
   6   0   2    54225.57    55887.39    570.16 o 
   7   0   2     2039.84     2228.30     52.66 o 
   8   0   2    15780.38    15435.45    181.23 o 
   9   0   2       81.63        9.83     21.67 o 
  10   0   2    19637.39    19920.98    232.14 o 
  11   0   2    17778.62    17700.49    214.76 o 
  12   0   2      486.49      460.45     41.25 o 
  13   0   2    43091.98    42868.69    498.58 o 
  14   0   2     1806.65     1722.84     70.00 o 
  15   0   2    16638.68    17065.44    253.44 o 
  16   0   2      693.89      676.34     68.34 o 
  17   0   2      360.80      360.60     72.25 o 
  18   0   2      461.08      467.79    102.54 o 
  19   0   2      780.88      782.43    116.16 o 
  20   0   2     7483.11     7666.11    299.11 o 
  21   0   2     1152.23     1316.35    146.89 o 
  22   0   2     7194.38     6775.84    310.22 o 
  23   0   2     1621.48     1622.76    208.68 o 
  24   0   2     3838.48     3903.34    356.28 o 
  25   0   2      744.71      670.50    251.55 o 
   1   1   2   200006.27   194008.64   3295.28 o 
   2   1   2     5926.83     6139.84     71.15 o 
   3   1   2    64547.02    68852.47    577.84 o 
   4   1   2    34748.41    37738.01    288.13 o 
   5   1   2    14792.65    16036.71    139.45 o 
   6   1   2     6851.23     7276.22     69.63 o 
   7   1   2      118.81      137.77     13.98 o 
   8   1   2     3586.13     3476.84     45.50 o 
   9   1   2    10903.04    11508.61    109.53 o 
  10   1   2    20021.11    20469.32    178.09 o 
  11   1   2     3021.75     3276.13     55.11 o 
  12   1   2    13435.25    13344.37    128.47 o 
  13   1   2     2106.33     2310.26     58.47 o 
  14   1   2    22203.11    22197.59    205.16 o 
  15   1   2     5297.03     5423.13     92.46 o 
  16   1   2     1832.66     1943.42     62.93 o 
  17   1   2     8630.75     8823.07    157.97 o 
  18   1   2     4125.88     4330.46    125.54 o 
  19   1   2     7693.22     7675.56    190.70 o 
  20   1   2      371.85      323.69     80.38 o 
  21   1   2      242.53      230.60     93.16 o 
  22   1   2     1114.96      957.97    113.48 o 
  23   1   2     3165.76     3130.23    199.27 o 
  24   1   2        8.51     -156.91    156.91 o 
  25   1   2     4763.64     4974.76    281.60 o 
   0   2   2     4115.17     4187.41     54.36 o 
   1   2   2    25310.29    26607.18    213.26 o 
   2   2   2    79615.50    83173.31   1074.37 o 
   3   2   2    90895.63    95002.20    907.50 o 
   4   2   2      265.17      257.83     14.77 o 
   5   2   2   122381.80   125780.81   1130.19 o 
   6   2   2       32.67       32.75     11.45 o 
   7   2   2    21969.26    22051.65    177.41 o 
   8   2   2      374.65      504.85     23.63 o 
   9   2   2       42.59       56.53     16.86 o 
  10   2   2      423.75      458.80     24.47 o 
  11   2   2     1658.79     1656.26     40.49 o 
  12   2   2     2243.75     2440.57     52.15 o 
  13   2   2    18843.67    18768.29    181.52 o 
  14   2   2      212.50      163.88     34.74 o 
  15   2   2     6584.25     6573.20    103.34 o 
  16   2   2      342.61      346.54     46.79 o 
  17   2   2      127.30       39.47     46.83 o 
  18   2   2       21.20       39.54     57.01 o 
  19   2   2     5978.39     6429.55    191.32 o 
  20   2   2      761.52      946.91    150.79 o 
  21   2   2    14080.06    13908.37    286.72 o 
  22   2   2       15.52      255.48    158.24 o 
  23   2   2     6965.66     6910.84    233.38 o 
  24   2   2        2.32      366.73    172.94 o 
  25   2   2      818.60      586.59    310.20 o 
   1   3   2     4960.56     5080.84     49.87 o 
   2   3   2     7062.69     7449.66     70.33 o 
   3   3   2    62133.98    67519.00    597.46 o 
   4   3   2    29654.65    30869.74    385.54 o 
   5   3   2    52219.32    52899.06    472.99 o 
   6   3   2     3965.50     3579.69     55.24 o 
   7   3   2    68125.29    66550.16    600.18 o 
   8   3   2     5996.00     6018.93     66.35 o 
   9   3   2    83599.72    83313.99    694.57 o 
  10   3   2      378.49      393.91     26.30 o 
  11   3   2    23452.84    23332.77    204.13 o 
  12   3   2       38.34        8.93     27.58 o 
  13   3   2     1334.56     1274.69     49.48 o 
  14   3   2      633.24      605.25     45.24 o 
  15   3   2     1936.14     1901.22     70.48 o 
  16   3   2     2346.00     2315.10     73.29 o 
  17   3   2     6424.34     6228.99    118.16 o 
  18   3   2       34.90       -3.30     53.74 o 
  19   3   2     5102.77     5323.82    138.43 o 
  20   3   2      853.12      805.83     96.53 o 
  21   3   2     3128.78     3185.85    166.56 o 
  22   3   2     2328.53     2450.66    157.30 o 
  23   3   2      441.89      273.14    124.18 o 
  24   3   2      556.99      556.61    174.52 o 
   0   4   2    71149.77    74382.47    774.15 o 
   1   4   2     9639.10    10122.08     86.88 o 
   2   4   2    18855.37    18877.26    151.57 o 
   3   4   2   113862.25   117377.03    914.29 o 
   4   4   2     5958.28     5458.39     58.84 o 
   5   4   2    32840.04    33010.71    337.99 o 
   6   4   2    15264.38    15614.81    169.91 o 
   7   4   2     1744.24     1359.31     37.34 o 
   8   4   2     7854.01     7724.51     93.36 o 
   9   4   2     2783.00     2687.65     64.09 o 
  10   4   2      319.15      283.30     27.12 o 
  11   4   2     7168.23     7240.32    108.76 o 
  12   4   2     2477.33     2602.81     65.87 o 
  13   4   2    14760.24    14020.60    179.78 o 
  14   4   2      177.72       67.45     38.89 o 
  15   4   2     1828.30     1712.16     67.57 o 
  16   4   2      323.59      365.80     50.67 o 
  17   4   2       11.26      -46.01     46.01 o 
  18   4   2     2802.87     2690.40     94.75 o 
  19   4   2     1756.36     1801.67     91.45 o 
  20   4   2     2168.82     2183.75    115.33 o 
  21   4   2     6941.57     7106.85    193.25 o 
  22   4   2     1121.26     1046.39    204.69 o 
  23   4   2     8169.83     8139.17    310.88 o 
  24   4   2     4398.23     4253.68    231.07 o 
   1   5   2     6384.93     6635.75     63.95 o 
   2   5   2     1639.45     1527.46     27.06 o 
   3   5   2       12.51       18.72     12.04 o 
   4   5   2     7918.42     7648.09     77.15 o 
   5   5   2     3030.91     2962.41     41.57 o 
   6   5   2     5355.40     4685.18     97.74 o 
   7   5   2    25446.66    25169.10    251.24 o 
   8   5   2    24999.08    25304.83    238.30 o 
   9   5   2    39475.08    40132.79    371.89 o 
  10   5   2    26795.29    26741.45    263.17 o 
  11   5   2     6448.30     6307.49     94.81 o 
  12   5   2     9483.22     9192.39    122.06 o 
  13   5   2     1844.15     1908.41     64.17 o 
  14   5   2     9199.82     8835.88    144.12 o 
  15   5   2     3060.69     3260.44     94.36 o 
  16   5   2     5043.44     4951.59    107.69 o 
  17   5   2     9227.90     9397.22    152.03 o 
  18   5   2     5161.94     5019.06    121.47 o 
  19   5   2     3993.94     4018.86    117.21 o 
  20   5   2     3226.60     3094.63    115.40 o 
  21   5   2      948.89      890.51     88.43 o 
  22   5   2     1085.30     1282.48    131.30 o 
  23   5   2       56.33      -57.73    116.27 o 
  24   5   2     1093.71      928.84    192.10 o 
   0   6   2     9123.08     8753.89    133.90 o 
   1   6   2     1913.76     2193.64     36.08 o 
   2   6   2    52750.12    54716.67    416.75 o 
   3   6   2     6988.77     7425.60     75.33 o 
   4   6   2    14999.07    15546.51    139.11 o 
   5   6   2     5085.07     5178.47     60.53 o 
   6   6   2       44.09       25.41     13.89 o 
   7   6   2      584.52      549.34     28.05 o 
   8   6   2       78.31       24.87     20.49 o 
   9   6   2    11724.53    11883.20    135.09 o 
  10   6   2      484.84      480.38     39.08 o 
  11   6   2    29070.30    28181.89    296.03 o 
  12   6   2      315.75      235.86     35.57 o 
  13   6   2    42615.67    41335.15    402.87 o 
  14   6   2        0.40      -39.45     39.45 o 
  15   6   2    27142.24    26931.97    301.54 o 
  16   6   2      109.89       42.74     48.31 o 
  17   6   2     4740.25     4708.96    115.88 o 
  18   6   2       60.78       13.64     53.53 o 
  19   6   2        7.29       45.50     63.58 o 
  20   6   2      871.03      872.82     82.32 o 
  21   6   2      427.72      464.91     78.00 o 
  22   6   2     1311.59     1293.66    127.56 o 
  23   6   2      206.24      282.28    175.09 o 
   1   7   2    51412.73    50790.77    416.61 o 
   2   7   2       73.33       18.48     14.02 o 
   3   7   2    27130.41    26861.59    219.48 o 
   4   7   2     1092.13      996.85     28.01 o 
   5   7   2    11564.40    11114.51    112.35 o 
   6   7   2      312.35      158.45     19.31 o 
   7   7   2      305.63      285.46     26.29 o 
   8   7   2     1146.29      980.59     39.30 o 
   9   7   2    15251.20    15344.07    175.59 o 
  10   7   2      431.89      426.02     41.93 o 
  11   7   2     5793.27     5965.70    101.46 o 
  12   7   2       39.66        2.65     38.03 o 
  13   7   2     1761.10     1636.52     62.34 o 
  14   7   2        1.05      -11.35     29.33 o 
  15   7   2     8637.49     8316.82    150.37 o 
  16   7   2       44.81      -34.26     51.59 o 
  17   7   2     9383.45     9017.16    162.11 o 
  18   7   2     1014.47      888.78     85.58 o 
  19   7   2     1824.99     1664.02     93.90 o 
  20   7   2      168.18      160.11     59.18 o 
  21   7   2       54.61       44.15     75.35 o 
  22   7   2      108.66       84.92     85.76 o 
  23   7   2     1222.59     1237.14    141.77 o 
   0   8   2     3335.79     3204.51     94.73 o 
   1   8   2     5281.77     5333.33     61.59 o 
   2   8   2     5558.51     5550.69     64.60 o 
   3   8   2    15798.31    15682.82    141.35 o 
   4   8   2     3348.52     3567.73     52.41 o 
   5   8   2    17213.32    16509.01    153.92 o 
   6   8   2     4277.69     4539.19     67.16 o 
   7   8   2     9261.92     8887.63    116.17 o 
   8   8   2      508.36      458.78     35.43 o 
   9   8   2        0.35       28.84     29.96 o 
  10   8   2      514.24      452.81     41.41 o 
  11   8   2     3150.24     3048.55     85.62 o 
  12   8   2     1005.56      985.81     54.64 o 
  13   8   2     8859.90     8930.53    136.91 o 
  14   8   2       48.65        1.55     46.53 o 
  15   8   2     1747.83     1788.00     82.17 o 
  16   8   2     1716.56     1566.35     84.50 o 
  17   8   2        2.86      -33.29     52.98 o 
  18   8   2     2757.22     2710.34    105.65 o 
  19   8   2      442.76      442.12     75.19 o 
  20   8   2     1619.76     1548.66    104.52 o 
  21   8   2     2060.15     2110.27    119.80 o 
  22   8   2      502.29      769.58    179.99 o 
   1   9   2     8804.61     8861.89     96.29 o 
   2   9   2       60.84       43.07     17.21 o 
   3   9   2     4157.06     4080.60     56.49 o 
   4   9   2      897.88     1172.97     34.14 o 
   5   9   2      429.14      462.66     27.91 o 
   6   9   2     5499.68     5354.77     86.93 o 
   7   9   2     8111.99     7930.77    121.69 o 
   8   9   2    10363.64    10432.64    143.11 o 
   9   9   2     9333.50     9333.85    145.84 o 
  10   9   2    13675.65    13586.34    177.87 o 
  11   9   2     3115.06     3189.45     87.49 o 
  12   9   2    10285.72     9884.31    158.90 o 
  13   9   2       19.85       25.60     28.37 o 
  14   9   2     8668.44     8605.81    148.64 o 
  15   9   2     1618.96     1588.36     79.09 o 
  16   9   2     8718.63     8687.50    169.89 o 
  17   9   2     1545.84     1518.81     88.18 o 
  18   9   2     3673.72     3641.17    181.28 o 
  19   9   2      842.29      983.25     92.83 o 
  20   9   2      272.85      375.94     87.48 o 
  21   9   2      235.35      277.39     85.11 o 
  22   9   2      155.42      321.13    143.38 o 
   0  10   2     1237.96     1098.96     52.78 o 
   1  10   2     1759.49     1728.24     43.79 o 
   2  10   2     7673.17     7635.82     84.72 o 
   3  10   2    11518.06    11333.23    113.19 o 
   4  10   2    14992.04    15178.22    139.05 o 
   5  10   2    17071.41    16810.80    186.18 o 
   6  10   2    12643.62    13112.07    164.00 o 
   7  10   2    15754.53    15618.29    196.75 o 
   8  10   2     5920.67     5736.55    107.82 o 
   9  10   2     5131.69     5265.66    107.89 o 
  10  10   2     6248.14     5800.87    119.37 o 
  11  10   2      277.07      299.06     54.51 o 
  12  10   2        8.19      -25.80     38.54 o 
  13  10   2     1467.57     1474.57     72.60 o 
  14  10   2       29.80       20.61     52.04 o 
  15  10   2     1872.27     1739.56     92.86 o 
  16  10   2      741.45      722.85     78.84 o 
  17  10   2     4658.20     4684.08    141.38 o 
  18  10   2      989.32      985.38     94.08 o 
  19  10   2     7269.37     7088.50    170.74 o 
  20  10   2     2065.03     1998.16    120.13 o 
  21  10   2     5946.27     6127.81    215.09 o 
   1  11   2     5743.63     5806.96     82.20 o 
   2  11   2        9.82        0.02     19.60 o 
   3  11   2       61.64       33.90     20.28 o 
   4  11   2      408.29      370.40     31.43 o 
   5  11   2     5147.81     5071.35     93.24 o 
   6  11   2      364.57      309.68     42.79 o 
   7  11   2     7193.41     7124.00    128.02 o 
   8  11   2      549.77      518.39     53.70 o 
   9  11   2     6619.45     6768.03    135.70 o 
  10  11   2     2361.80     2228.38     82.67 o 
  11  11   2     8348.12     8142.65    151.67 o 
  12  11   2     4776.71     5038.19    169.13 o 
  13  11   2      302.15      297.81     62.89 o 
  14  11   2     5454.54     5227.14    137.00 o 
  15  11   2     1365.01     1364.85     87.51 o 
  16  11   2      152.69      148.73     73.15 o 
  17  11   2      380.66      462.34     85.02 o 
  18  11   2      967.00      943.34     97.88 o 
  19  11   2     1367.30     1370.19    108.13 o 
  20  11   2      174.39      178.52    110.91 o 
   0  12   2     2349.00     2409.31     88.86 o 
   1  12   2     2250.51     2333.66     58.97 o 
   2  12   2       83.36       84.13     31.81 o 
   3  12   2     1084.82     1124.36     38.72 o 
   4  12   2      451.97      441.76     34.53 o 
   5  12   2     1205.70     1245.76     58.42 o 
   6  12   2      251.48      255.66     45.81 o 
   7  12   2     1439.25     1423.30     68.03 o 
   8  12   2      195.81      202.89     50.84 o 
   9  12   2     2020.19     2083.91     84.31 o 
  10  12   2     1432.78     1515.39     81.83 o 
  11  12   2     5162.51     5143.62    130.53 o 
  12  12   2      706.53      782.39     79.20 o 
  13  12   2     5666.52     5778.17    178.68 o 
  14  12   2       19.59       -7.94     61.87 o 
  15  12   2     1240.48     1239.34     88.22 o 
  16  12   2      143.99       88.60     76.48 o 
  17  12   2       80.33       87.00     79.64 o 
  18  12   2      102.27       41.99     91.18 o 
  19  12   2       99.54       -4.54    103.12 o 
   1  13   2    12087.05    12499.87    141.82 o 
   2  13   2     2946.93     3095.93     66.18 o 
   3  13   2     5662.58     5875.51    148.15 o 
   4  13   2     1368.10     1337.60     57.21 o 
   5  13   2      109.02      146.90     46.64 o 
   6  13   2     2211.89     2259.53     80.56 o 
   7  13   2      328.39      373.58     62.42 o 
   8  13   2     3095.81     2943.83     95.75 o 
   9  13   2       56.26       97.47     55.65 o 
  10  13   2     1132.59     1164.18     80.84 o 
  11  13   2       20.69       44.54     61.26 o 
  12  13   2     2483.33     2252.78    109.42 o 
  13  13   2       52.24       87.98     75.83 o 
  14  13   2      687.19      538.39     87.03 o 
  15  13   2     1481.91     1410.45     99.68 o 
  16  13   2     1701.34     1706.14    123.59 o 
  17  13   2     2264.72     2425.08    147.51 o 
  18  13   2      765.39      676.83    158.93 o 
   0  14   2    10777.51    11026.49    248.13 o 
   1  14   2       22.58      -28.94     50.81 o 
   2  14   2     6060.45     5997.72    132.12 o 
   3  14   2       30.84       16.13     57.79 o 
   4  14   2     5764.91     5857.54    178.21 o 
   5  14   2      174.05       98.21     43.15 o 
   6  14   2     2096.43     2160.28     93.68 o 
   7  14   2        2.06      -11.34     50.00 o 
   8  14   2     1100.58     1170.89     75.38 o 
   9  14   2     1508.57     1490.10     84.44 o 
  10  14   2      563.53      503.54     72.21 o 
  11  14   2     7923.06     8235.37    198.99 o 
  12  14   2      172.24      359.73     99.79 o 
  13  14   2     8292.72     8645.53    192.06 o 
  14  14   2      281.58      269.03     56.86 o 
  15  14   2     4162.97     3894.06    264.51 o 
  16  14   2        2.68       57.23     96.02 o 
   1  15   2      100.85        0.19     69.73 o 
   2  15   2      102.68      178.58     60.45 o 
   3  15   2     1155.77     1235.85     86.42 o 
   4  15   2     1136.15     1244.51    100.25 o 
   5  15   2     2371.80     2398.39    124.58 o 
   6  15   2     2438.46     2327.65    108.45 o 
   7  15   2     2000.77     1946.25     95.87 o 
   8  15   2     3079.66     3018.50    105.14 o 
   9  15   2     1609.83     1777.37     90.83 o 
  10  15   2     3121.73     2933.06    113.71 o 
  11  15   2     1882.32     1969.67    103.25 o 
  12  15   2     1185.19     1261.08    104.47 o 
  13  15   2      245.48      205.09     83.60 o 
  14  15   2     1765.88     1930.84    133.68 o 
  15  15   2     1123.25      963.13    296.78 o 
   0  16   2     7261.45     7422.37    339.29 o 
   1  16   2        3.36       80.80     92.42 o 
   2  16   2     1822.06     2481.91    190.03 o 
   3  16   2      706.71      766.73     93.71 o 
   4  16   2      224.62      204.06     92.18 o 
   5  16   2      530.60      539.50     94.28 o 
   6  16   2      606.83      610.60     98.51 o 
   7  16   2      864.80      998.11     69.54 o 
   8  16   2       69.53       39.30     56.99 o 
   9  16   2      837.25      924.51     78.60 o 
  10  16   2      305.19      278.54     95.50 o 
  11  16   2       41.79       72.64     74.49 o 
  12  16   2        5.85      -46.72     73.96 o 
  13  16   2       76.89      136.70    120.73 o 
   1  17   2      250.30        2.43    267.72 o 
   2  17   2      260.06      272.54    142.75 o 
   3  17   2      124.24      391.73    144.77 o 
   4  17   2      488.49      637.28    146.74 o 
   5  17   2     2420.60     2570.17    141.64 o 
   6  17   2      180.88       39.10     97.69 o 
   7  17   2     2200.19     2338.72    143.26 o 
   8  17   2      114.97       65.77     65.99 o 
   9  17   2      714.25      647.73     93.69 o 
  10  17   2       71.17      142.24     69.60 o 
   2  18   2     1605.55     1507.23    384.85 o 
   3  18   2     1217.68      330.78    321.68 o 
   4  18   2     1237.41     1260.80    247.87 o 
   5  18   2      104.06      209.08    114.55 o 
   6  18   2      553.45      788.28    144.12 o 
   1   1   3    28834.47    30367.96    350.69 o 
   2   1   3     2205.49     2421.36     40.98 o 
   3   1   3    62848.27    65913.92    574.93 o 
   4   1   3      365.46      309.68     13.53 o 
   5   1   3     4559.38     5381.55     58.06 o 
   6   1   3    18945.11    19374.46    158.60 o 
   7   1   3    19730.47    20005.91    165.51 o 
   8   1   3     7322.87     7079.07     71.53 o 
   9   1   3    10279.87    10290.13     94.96 o 
  10   1   3    12697.29    12782.50    114.89 o 
  11   1   3     8849.08     8843.12     93.20 o 
  12   1   3    24439.32    24450.12    208.14 o 
  13   1   3     2031.83     2027.90     49.49 o 
  14   1   3    10835.54    10905.17    123.58 o 
  15   1   3     2079.92     2159.79     63.63 o 
  16   1   3     3516.41     3560.60     82.81 o 
  17   1   3     1367.59     1456.17     75.85 o 
  18   1   3     3373.42     3710.83    127.86 o 
  19   1   3      394.97      419.30     78.08 o 
  20   1   3     9685.05     9589.08    226.32 o 
  21   1   3      644.97      806.37    129.84 o 
  22   1   3     1903.44     1935.73    144.59 o 
  23   1   3      296.08       20.10    113.11 o 
  24   1   3      236.59      110.18    128.38 o 
  25   1   3     1612.30     1859.34    338.31 o 
   0   2   3    38351.93    40976.71    486.53 o 
   1   2   3     3418.26     3785.39     49.74 o 
   2   2   3     7142.77     7629.18     81.72 o 
   3   2   3     1293.63     1309.03     36.83 o 
   4   2   3     9708.52     9952.40    115.17 o 
   5   2   3    13661.97    14992.05    133.16 o 
   6   2   3     2716.88     3044.76     41.32 o 
   7   2   3      348.10      480.11     19.97 o 
   8   2   3     2351.64     2680.83     42.24 o 
   9   2   3     2341.50     2358.82     49.71 o 
  10   2   3      827.95      927.79     33.99 o 
  11   2   3       53.63       47.05     20.97 o 
  12   2   3      311.21      286.43     26.43 o 
  13   2   3     1607.29     1620.50     48.48 o 
  14   2   3     1358.11     1330.32     49.57 o 
  15   2   3       61.76       47.03     35.00 o 
  16   2   3      190.88      123.45     39.10 o 
  17   2   3      896.45      885.12     60.58 o 
  18   2   3     2045.24     2130.79     91.73 o 
  19   2   3       75.28      213.42     91.45 o 
  20   2   3       46.15       39.80     89.79 o 
  21   2   3      708.98      857.15    105.26 o 
  22   2   3      796.56      851.36    142.55 o 
  23   2   3      139.13      547.29    418.14 o 
  24   2   3     2515.63     2354.82    212.53 o 
   1   3   3      104.66      102.86      9.29 o 
   2   3   3    16774.04    17691.57    145.44 o 
   3   3   3    48144.96    51059.10    493.55 o 
   4   3   3      184.70      276.41     17.48 o 
   5   3   3    30565.88    31950.52    291.02 o 
   6   3   3     6607.08     6412.19     76.61 o 
   7   3   3    11391.29    11439.15    126.83 o 
   8   3   3    15654.36    15886.30    149.14 o 
   9   3   3     6587.68     6800.29     75.57 o 
  10   3   3    12525.50    12427.69    125.59 o 
  11   3   3     5665.20     5412.99     87.32 o 
  12   3   3    15137.65    14937.36    168.77 o 
  13   3   3        4.97       -2.12     32.33 o 
  14   3   3    12363.91    12487.86    157.91 o 
  15   3   3      675.02      704.35     47.20 o 
  16   3   3    12443.46    12434.57    162.47 o 
  17   3   3     2324.35     2450.38     82.33 o 
  18   3   3     2755.08     2810.54     99.98 o 
  19   3   3      110.81      123.20     63.27 o 
  20   3   3     1580.68     1707.34    131.88 o 
  21   3   3     2262.34     2477.20    138.18 o 
  22   3   3     1257.00     1581.30    150.97 o 
  23   3   3      158.01      107.04    120.70 o 
  24   3   3     1037.86      969.22    175.42 o 
   0   4   3    43169.01    44164.45    446.32 o 
   1   4   3     6226.12     6352.73     58.43 o 
   2   4   3    38602.66    39086.58    283.11 o 
   3   4   3     9246.42     9865.86     87.66 o 
   4   4   3    45692.50    47138.79    407.16 o 
   5   4   3      572.97      616.09     28.68 o 
   6   4   3      778.76      673.21     40.43 o 
   7   4   3     1103.24      925.46     32.62 o 
   8   4   3     1604.00     1884.74     49.13 o 
   9   4   3    12490.17    12437.99    135.28 o 
  10   4   3       49.46       27.42     25.15 o 
  11   4   3     8953.77     8496.57    133.35 o 
  12   4   3       31.92       68.13     32.95 o 
  13   4   3     9287.92     9159.40    144.26 o 
  14   4   3      320.04      246.86     42.26 o 
  15   4   3     4083.82     3985.72     92.53 o 
  16   4   3       21.45       52.38     44.48 o 
  17   4   3     4837.04     4692.56    106.77 o 
  18   4   3       49.17      124.03     54.84 o 
  19   4   3      662.67      568.33     69.99 o 
  20   4   3      279.42      278.86     72.71 o 
  21   4   3      162.14      266.19     95.52 o 
  22   4   3     1646.60     1273.00    147.84 o 
  23   4   3      689.03      669.85    145.61 o 
  24   4   3      332.11      125.98    137.59 o 
   1   5   3    30114.63    30652.23    232.58 o 
   2   5   3      602.38      679.46     18.44 o 
   3   5   3    29591.11    29727.48    228.75 o 
   4   5   3      821.05      897.86     27.63 o 
   5   5   3     2865.34     2407.08     44.53 o 
   6   5   3       54.30       23.38     14.22 o 
   7   5   3     1183.13      913.38     36.94 o 
   8   5   3     4466.17     4520.93     72.91 o 
   9   5   3     9629.26     9718.20    115.85 o 
  10   5   3     3750.06     3584.96     66.52 o 
  11   5   3      417.85      346.98     34.74 o 
  12   5   3     4863.88     4598.87     84.02 o 
  13   5   3       59.10      120.54     39.30 o 
  14   5   3    14512.72    14381.47    185.43 o 
  15   5   3      122.80       63.25     44.95 o 
  16   5   3     4429.30     4459.44    106.25 o 
  17   5   3      769.53      698.09     68.91 o 
  18   5   3      560.34      589.72     62.87 o 
  19   5   3      287.01      332.99     69.41 o 
  20   5   3      109.36      139.36     67.13 o 
  21   5   3        4.68       20.22     82.31 o 
  22   5   3      201.73      155.95     98.80 o 
  23   5   3      797.03     1101.94    205.95 o 
  24   5   3      451.60     -139.64    139.64 o 
   0   6   3    14223.58    16259.17    190.16 o 
   1   6   3     5626.20     5946.09     61.20 o 
   2   6   3     6031.39     7030.31     67.34 o 
   3   6   3      562.85      605.48     26.07 o 
   4   6   3     1738.36     1925.10     34.99 o 
   5   6   3     1328.87     1559.88     33.33 o 
   6   6   3     1237.65     1258.18     36.09 o 
   7   6   3     1900.48     1910.70     55.62 o 
   8   6   3     4069.67     3822.39     66.27 o 
   9   6   3       11.81       30.54     25.66 o 
  10   6   3     3691.47     3458.36     76.05 o 
  11   6   3     1496.36     1400.25     66.80 o 
  12   6   3      191.11      131.85     37.87 o 
  13   6   3     1950.09     1989.98     71.23 o 
  14   6   3      550.73      509.53     51.34 o 
  15   6   3       16.09        1.64     45.01 o 
  16   6   3     1622.63     1655.79     74.42 o 
  17   6   3       10.25      -49.99     52.27 o 
  18   6   3     1293.35     1300.32     78.50 o 
  19   6   3       17.56       82.36     63.61 o 
  20   6   3     1286.43     1252.41     89.73 o 
  21   6   3      375.51      319.66     91.75 o 
  22   6   3      744.29      723.69    123.40 o 
  23   6   3       70.84      -99.39    126.21 o 
   1   7   3    26998.84    28039.54    224.76 o 
   2   7   3     3647.45     4167.19     52.65 o 
   3   7   3     5780.48     5454.55     61.65 o 
   4   7   3      807.40      782.10     25.51 o 
   5   7   3      201.32      143.16     22.96 o 
   6   7   3      825.38      837.15     30.48 o 
   7   7   3     3115.17     3201.83     67.16 o 
   8   7   3     3316.54     3228.83     84.63 o 
   9   7   3      371.94      372.25     37.70 o 
  10   7   3    12206.88    11866.90    155.68 o 
  11   7   3     4159.23     3973.46     83.70 o 
  12   7   3    20495.52    19907.40    231.74 o 
  13   7   3      899.93      829.98     54.36 o 
  14   7   3     8904.06     8770.07    146.40 o 
  15   7   3     1660.62     1639.51     77.69 o 
  16   7   3     7740.13     7843.33    147.21 o 
  17   7   3       88.32       75.87     56.33 o 
  18   7   3     2260.30     2128.09     95.52 o 
  19   7   3       88.87       -6.34     61.74 o 
  20   7   3        9.78       -6.61     68.62 o 
  21   7   3      361.97      308.85     53.69 o 
  22   7   3       88.39        2.27     83.48 o 
  23   7   3     1651.73     1564.01    187.03 o 
   0   8   3    19063.77    18068.11    208.15 o 
   1   8   3      484.77      518.88     20.45 o 
   2   8   3    14727.97    14174.30    129.57 o 
   3   8   3     2253.50     2211.36     42.62 o 
   4   8   3    36856.18    37000.81    290.52 o 
   5   8   3    11918.44    11783.52    115.05 o 
   6   8   3    34392.14    34604.40    326.29 o 
   7   8   3    18440.74    17905.23    192.11 o 
   8   8   3    14742.87    15007.93    185.57 o 
   9   8   3     6849.88     6850.62    115.69 o 
  10   8   3     5776.18     5509.01     97.64 o 
  11   8   3      724.90      662.60     53.04 o 
  12   8   3     3048.59     2788.09     83.80 o 
  13   8   3     5278.51     5057.86    108.21 o 
  14   8   3        3.90      -34.08     46.30 o 
  15   8   3     7016.25     6963.34    144.07 o 
  16   8   3     1297.90     1224.56     79.61 o 
  17   8   3     6028.83     6009.44    137.48 o 
  18   8   3     1455.86     1509.37     89.26 o 
  19   8   3     7809.52     7460.81    160.12 o 
  20   8   3     2602.29     2721.25    117.61 o 
  21   8   3     3509.94     3466.03    165.92 o 
  22   8   3     2639.54     2528.91    129.89 o 
   1   9   3       35.77       35.05     15.63 o 
   2   9   3     2479.22     2464.72     41.56 o 
   3   9   3      596.31      563.52     27.47 o 
   4   9   3     4656.52     4873.77     64.58 o 
   5   9   3     4656.78     4820.59     69.24 o 
   6   9   3     1818.30     1850.55     54.33 o 
   7   9   3     1065.87     1119.26     50.84 o 
   8   9   3     1986.48     1889.11     63.55 o 
   9   9   3      952.41      902.68     53.15 o 
  10   9   3     1626.20     1644.83     70.61 o 
  11   9   3     1525.71     1516.17     67.88 o 
  12   9   3     4213.64     3942.39    118.49 o 
  13   9   3      614.65      544.46     56.35 o 
  14   9   3      176.46      202.02     54.34 o 
  15   9   3       50.74      -13.40     55.00 o 
  16   9   3      754.27      746.74     74.95 o 
  17   9   3      799.36      840.04     85.65 o 
  18   9   3      223.45      247.40     66.81 o 
  19   9   3      348.02      240.18     77.43 o 
  20   9   3      301.20      253.13     99.67 o 
  21   9   3       72.48       87.63     82.82 o 
  22   9   3      766.91      542.42    184.35 o 
   0  10   3    23133.02    23455.18    268.15 o 
   1  10   3       99.05       74.11     20.39 o 
   2  10   3    23373.64    23770.51    199.15 o 
   3  10   3      133.88      144.96     21.07 o 
   4  10   3     5896.04     5979.84     78.16 o 
   5  10   3      248.64      190.68     33.88 o 
   6  10   3      473.29      485.02     43.45 o 
   7  10   3     2795.76     2857.03     75.50 o 
   8  10   3      946.17      874.17     55.09 o 
   9  10   3      147.48      133.47     43.61 o 
  10  10   3     5458.03     5248.82    115.84 o 
  11  10   3     4444.26     4642.78    114.57 o 
  12  10   3      460.38      485.03     61.15 o 
  13  10   3     4088.55     4122.50    112.89 o 
  14  10   3     1755.02     1749.11     84.59 o 
  15  10   3     1687.98     1637.78     89.82 o 
  16  10   3     1690.40     1677.35    100.02 o 
  17  10   3      334.18      272.89     76.79 o 
  18  10   3     1478.09     1459.09    103.64 o 
  19  10   3        8.47       -1.01     37.17 o 
  20  10   3      727.11      739.85     99.42 o 
  21  10   3        6.57       50.82    105.09 o 
   1  11   3       66.87       55.38     21.53 o 
   2  11   3     4187.15     4282.45     61.28 o 
   3  11   3     1236.31     1286.46     36.23 o 
   4  11   3     2539.36     2574.71     61.98 o 
   5  11   3       37.03       -2.61     34.92 o 
   6  11   3     2385.05     2547.84     78.63 o 
   7  11   3     2432.30     2354.29     79.57 o 
   8  11   3     3087.41     3031.78    102.49 o 
   9  11   3      135.42      102.90     47.43 o 
  10  11   3     1000.29      960.45     63.94 o 
  11  11   3      178.59      197.13     54.39 o 
  12  11   3      402.12      386.47     53.36 o 
  13  11   3       29.88      145.98     59.15 o 
  14  11   3      553.29      483.01     71.27 o 
  15  11   3     1644.59     1722.74    100.15 o 
  16  11   3      197.69      123.71     74.08 o 
  17  11   3     2099.94     2061.81    113.14 o 
  18  11   3     1227.45     1123.84     99.34 o 
  19  11   3      939.87      837.68    102.12 o 
  20  11   3      779.18      614.95    137.68 o 
   0  12   3    36630.91    37016.01    450.04 o 
   1  12   3      772.24      843.24     41.34 o 
   2  12   3    31678.66    32288.73    270.24 o 
   3  12   3       69.46       57.94     29.00 o 
   4  12   3     9640.91     9830.15    134.69 o 
   5  12   3        2.33      -36.92     36.92 o 
   6  12   3     1019.41     1084.41     60.58 o 
   7  12   3     1195.49     1301.01     66.67 o 
   8  12   3        4.20       14.44     46.32 o 
   9  12   3     9272.01     8980.11    162.68 o 
  10  12   3        3.78      -50.23     50.95 o 
  11  12   3    12199.87    12389.16    197.72 o 
  12  12   3      272.68      225.19     46.33 o 
  13  12   3     4931.42     5038.02    142.58 o 
  14  12   3       31.41       12.43     63.18 o 
  15  12   3     6732.55     6762.24    167.15 o 
  16  12   3      322.94      446.89     83.55 o 
  17  12   3     5391.60     5582.88    166.33 o 
  18  12   3      277.68      354.18     97.22 o 
  19  12   3     1614.95     1352.75    152.30 o 
   1  13   3      543.14      550.03     40.07 o 
   2  13   3     3457.38     3577.60     86.97 o 
   3  13   3      124.71       69.56     38.84 o 
   4  13   3     9266.10     9674.67    146.69 o 
   5  13   3     3211.51     3126.75    116.81 o 
   6  13   3     8824.85     9061.18    151.90 o 
   7  13   3     7843.80     7666.38    139.93 o 
   8  13   3     3005.86     3041.47     98.22 o 
   9  13   3     2569.00     2497.04     93.65 o 
  10  13   3      123.29       41.40     55.54 o 
  11  13   3      132.81      193.55     64.28 o 
  12  13   3       10.69      -63.39     63.39 o 
  13  13   3        0.15       20.45     73.47 o 
  14  13   3       56.93       74.31     72.67 o 
  15  13   3      103.52      110.42     79.75 o 
  16  13   3      186.99       86.58     89.28 o 
  17  13   3     2348.47     2397.89    145.97 o 
  18  13   3      406.29      498.55    162.89 o 
   0  14   3     5803.32     6837.88    257.84 o 
   1  14   3      403.12      363.88     53.94 o 
   2  14   3      820.58      972.47     73.13 o 
   3  14   3      922.57      962.90     74.15 o 
   4  14   3      384.77      412.13     55.12 o 
   5  14   3     1231.50     1278.98     63.94 o 
   6  14   3     2180.90     2294.22     83.06 o 
   7  14   3      870.00      870.91     64.70 o 
   8  14   3     3735.35     4005.68    116.37 o 
   9  14   3      292.34      237.42     63.15 o 
  10  14   3     4820.10     4910.09    136.63 o 
  11  14   3      140.01      159.35     70.49 o 
  12  14   3     2223.98     2053.53    110.54 o 
  13  14   3       44.55       47.75    107.42 o 
  14  14   3     1053.06     1079.31    110.46 o 
  15  14   3      348.52      271.76     97.36 o 
  16  14   3     2478.05     2587.95    172.25 o 
   1  15   3      297.08      203.48    115.33 o 
   2  15   3     3771.43     3939.83    125.77 o 
   3  15   3       11.62      -57.23     64.34 o 
   4  15   3     2956.37     3304.84    121.79 o 
   5  15   3       23.57       30.18     54.26 o 
   6  15   3     2710.53     2677.54     91.83 o 
   7  15   3      603.16      557.41     65.38 o 
   8  15   3      961.92      941.41     74.24 o 
   9  15   3     2140.38     2264.74     99.71 o 
  10  15   3      905.70      841.80     80.64 o 
  11  15   3     1429.94     1396.11     94.71 o 
  12  15   3     3464.02     3462.37    134.84 o 
  13  15   3       58.67      -36.16     81.99 o 
  14  15   3     2664.99     3040.56    151.81 o 
   0  16   3      258.41       -3.82    165.06 o 
   1  16   3      539.21      307.79    113.11 o 
   2  16   3      435.84      568.14     96.09 o 
   3  16   3     2906.97     3013.74    145.93 o 
   4  16   3     1550.26     1511.70    112.94 o 
   5  16   3     2210.76     2228.09    130.08 o 
   6  16   3     6255.94     6631.65    190.52 o 
   7  16   3     3638.40     3784.93    124.97 o 
   8  16   3     8798.27     9413.21    179.00 o 
   9  16   3      729.90      647.67     73.71 o 
  10  16   3     5462.89     5776.61    150.84 o 
  11  16   3      481.00      403.34     79.84 o 
  12  16   3     1115.39     1266.09    108.33 o 
   1  17   3     4226.87     4464.98    340.76 o 
   2  17   3     2083.67     2158.49    236.57 o 
   3  17   3     4415.96     4679.80    204.04 o 
   4  17   3      791.05      968.48    126.56 o 
   5  17   3     1857.22     2156.49    133.20 o 
   6  17   3        1.67      -52.14    100.43 o 
   7  17   3       97.85      255.41    104.19 o 
   8  17   3     1710.57     1990.02    144.40 o 
   9  17   3        1.97      -25.22     65.48 o 
  10  17   3     5322.67     5685.37    169.24 o 
   2  18   3     1279.58     2210.13    405.82 o 
   3  18   3     1298.31     1831.89    232.76 o 
   4  18   3       19.21      287.82    150.07 o 
   5  18   3      150.96      295.09    194.49 o 
   6  18   3      213.91      346.94    223.01 o 
   0   0   4    15624.39    16071.66    398.08 o 
   1   0   4     4000.07     3936.44    347.21 o 
   2   0   4    73982.72    77361.21    970.81 o 
   3   0   4    43733.80    45993.71    602.75 o 
   4   0   4     1212.75     1403.43     41.79 o 
   5   0   4    44150.95    48051.40    553.79 o 
   6   0   4      888.26     1142.99     38.18 o 
   7   0   4    10255.76    11208.00    153.16 o 
   8   0   4    14718.84    15485.89    182.54 o 
   9   0   4     6761.77     6402.46     96.59 o 
  10   0   4     3630.12     3411.59     70.33 o 
  11   0   4    20325.66    20100.54    238.70 o 
  12   0   4       77.47       51.56     30.99 o 
  13   0   4    21857.68    22533.03    271.05 o 
  14   0   4     4579.94     4939.88    101.56 o 
  15   0   4      331.25      268.90     48.30 o 
  16   0   4    13599.52    14203.58    314.77 o 
  17   0   4     3031.86     3318.76    165.14 o 
  18   0   4    17553.94    17312.59    404.38 o 
  19   0   4     3073.00     3334.31    182.81 o 
  20   0   4     4990.57     5399.06    271.27 o 
  21   0   4        0.48      102.33    194.45 o 
  22   0   4      565.06      938.94    320.90 o 
  23   0   4      232.30      -36.51    151.18 o 
  24   0   4       32.30      113.41    237.51 o 
  25   0   4        0.06     -210.33    210.33 o 
   1   1   4     9994.15    10967.54    107.36 o 
   2   1   4     1082.83     1170.37     33.27 o 
   3   1   4    12014.70    12654.25    134.00 o 
   4   1   4    44072.05    47128.27    391.00 o 
   5   1   4    10516.51    10832.71     97.98 o 
   6   1   4    11690.29    12724.48    111.59 o 
   7   1   4    20259.81    20710.46    167.59 o 
   8   1   4    17322.24    17744.80    148.07 o 
   9   1   4    20447.02    21064.65    174.46 o 
  10   1   4    42069.48    41868.13    317.25 o 
  11   1   4     7708.57     7585.27     81.60 o 
  12   1   4    84632.68    84372.13    617.59 o 
  13   1   4       14.34       30.62     25.09 o 
  14   1   4    48384.77    48730.73    422.77 o 
  15   1   4     8565.99     8630.31    117.99 o 
  16   1   4    25216.81    25780.20    263.25 o 
  17   1   4     2377.27     2506.86     94.39 o 
  18   1   4     1396.81     1595.02     94.18 o 
  19   1   4     2866.00     3000.39    149.20 o 
  20   1   4      348.59      227.12     85.75 o 
  21   1   4     5833.44     5713.00    185.48 o 
  22   1   4      450.83      314.18    117.94 o 
  23   1   4      421.95      187.04    113.10 o 
  24   1   4        9.71     -135.01    135.01 o 
  25   1   4        6.81     -210.50    210.50 o 
   0   2   4     7292.21     7528.72    126.21 o 
   1   2   4        9.00       -2.14     12.31 o 
   2   2   4     2700.16     2774.75     43.62 o 
   3   2   4     7215.83     7615.33     99.43 o 
   4   2   4    56704.68    60211.49    558.66 o 
   5   2   4       40.56        0.48     12.10 o 
   6   2   4    31272.33    32777.55    258.41 o 
   7   2   4       71.31       34.66     17.99 o 
   8   2   4    39822.83    40007.90    316.28 o 
   9   2   4       73.18       48.76     17.42 o 
  10   2   4    10398.30     9936.38    101.69 o 
  11   2   4     6948.48     7341.75     85.20 o 
  12   2   4     4712.21     4823.52     67.67 o 
  13   2   4     2055.08     1960.29     54.97 o 
  14   2   4     1605.47     1624.12     53.79 o 
  15   2   4     1501.85     1604.99     56.01 o 
  16   2   4     4615.62     4571.86     90.80 o 
  17   2   4      870.04      883.94     61.94 o 
  18   2   4    17308.64    17620.55    308.85 o 
  19   2   4      562.83      539.56     81.28 o 
  20   2   4     1822.45     1806.90    133.73 o 
  21   2   4       46.22      212.94     91.24 o 
  22   2   4      138.04      194.93    106.32 o 
  23   2   4      491.72      355.94    164.44 o 
  24   2   4      522.13      457.09    159.65 o 
   1   3   4     2162.69     2019.18     28.41 o 
   2   3   4     5442.78     5953.48     62.52 o 
   3   3   4    12022.51    12131.06    132.61 o 
   4   3   4    36221.02    36855.89    408.45 o 
   5   3   4     1088.35     1036.94     31.69 o 
   6   3   4    50133.17    49492.03    459.79 o 
   7   3   4      344.33      439.70     25.51 o 
   8   3   4    21547.68    20343.91    194.43 o 
   9   3   4      283.23      218.93     22.88 o 
  10   3   4    10445.79    10443.25    114.25 o 
  11   3   4     4182.29     4106.70     69.54 o 
  12   3   4      111.43      139.54     31.95 o 
  13   3   4      562.96      560.84     39.68 o 
  14   3   4      710.74      753.47     45.40 o 
  15   3   4      132.80      147.62     39.05 o 
  16   3   4     3160.96     3277.10     89.19 o 
  17   3   4      103.63       49.03     49.02 o 
  18   3   4     8648.19     8925.33    161.68 o 
  19   3   4       15.05       -0.96     64.71 o 
  20   3   4     9759.66    10347.20    221.39 o 
  21   3   4      863.92      773.69    114.30 o 
  22   3   4    16671.68    17336.25    420.31 o 
  23   3   4      499.52      692.89    156.19 o 
  24   3   4     5186.74     5108.98    277.98 o 
   0   4   4   114550.07   121895.72   1202.52 o 
   1   4   4     1594.34     1678.19     27.03 o 
   2   4   4    32944.61    35265.84    280.16 o 
   3   4   4    13397.97    13792.26    125.23 o 
   4   4   4      798.68      761.29     21.95 o 
   5   4   4    11386.96    10965.86    136.33 o 
   6   4   4      420.63      218.92     21.75 o 
   7   4   4    34468.07    35745.68    319.38 o 
   8   4   4    29212.32    29174.72    269.40 o 
   9   4   4     7514.70     7297.10     95.12 o 
  10   4   4    38493.46    37671.98    384.75 o 
  11   4   4     1182.28     1177.86     45.94 o 
  12   4   4     3228.51     3113.35     68.57 o 
  13   4   4       21.69       38.98     35.92 o 
  14   4   4     3447.81     3311.46     79.80 o 
  15   4   4      752.33      668.08     50.77 o 
  16   4   4     5473.87     5409.56    113.37 o 
  17   4   4     4142.16     4158.01    103.74 o 
  18   4   4     3211.58     3152.41    104.76 o 
  19   4   4     3147.40     3146.24    109.89 o 
  20   4   4       15.96      -26.30     83.22 o 
  21   4   4     1975.09     1921.16    129.40 o 
  22   4   4     1451.24     1220.87    150.12 o 
  23   4   4     1759.76     1852.27    168.89 o 
  24   4   4     2556.08     2095.40    185.73 o 
   1   5   4    39260.13    39329.34    294.64 o 
   2   5   4    38989.85    40412.61    295.63 o 
   3   5   4    22663.92    22247.01    182.41 o 
   4   5   4    54253.36    53575.37    434.91 o 
   5   5   4     3635.41     3430.73     52.95 o 
   6   5   4    50540.91    50861.84    489.15 o 
   7   5   4     1336.59     1627.18     45.70 o 
   8   5   4     6812.73     6446.62     93.43 o 
   9   5   4      407.54      400.30     30.79 o 
  10   5   4      815.32      698.19     37.59 o 
  11   5   4      155.00      106.11     31.28 o 
  12   5   4      204.95      184.73     30.06 o 
  13   5   4       11.12        3.61     36.83 o 
  14   5   4     1228.69     1250.77     61.20 o 
  15   5   4      125.45       86.60     44.68 o 
  16   5   4     1165.31     1249.98     66.99 o 
  17   5   4      397.40      283.99     54.09 o 
  18   5   4     7074.40     6881.27    144.98 o 
  19   5   4      657.86      580.38     68.45 o 
  20   5   4     7726.60     7802.67    175.27 o 
  21   5   4      466.62      597.87    104.11 o 
  22   5   4     6115.97     6291.42    207.37 o 
  23   5   4     4759.51     4449.91    234.43 o 
  24   5   4     1267.57     1227.74    165.59 o 
   0   6   4    65493.63    61829.41    657.48 o 
   1   6   4      276.59      290.47     16.14 o 
   2   6   4    82037.41    79301.80    551.15 o 
   3   6   4     6150.28     6385.09     66.53 o 
   4   6   4    59862.18    59413.80    469.50 o 
   5   6   4     2353.00     2054.87     39.20 o 
   6   6   4     5046.76     4830.58     65.48 o 
   7   6   4     5742.58     5555.00     76.51 o 
   8   6   4     1314.83     1323.55     44.76 o 
   9   6   4     2812.24     2725.46     64.93 o 
  10   6   4     1721.88     1586.21     55.86 o 
  11   6   4      637.23      714.98     45.05 o 
  12   6   4       26.46       19.31     37.16 o 
  13   6   4      968.51      916.59     53.97 o 
  14   6   4     2267.99     2215.98     84.34 o 
  15   6   4     2046.60     1965.22     81.17 o 
  16   6   4     3292.61     3439.58    103.30 o 
  17   6   4      789.24      891.09     69.55 o 
  18   6   4     2824.95     2892.54    103.42 o 
  19   6   4     3889.95     4096.98    122.14 o 
  20   6   4       85.25       41.71     52.22 o 
  21   6   4     2754.19     2656.42    121.84 o 
  22   6   4     2843.74     3136.10    236.86 o 
  23   6   4     1458.72     1444.86    162.83 o 
   1   7   4    12118.68    13065.70    117.26 o 
   2   7   4    11739.69    12176.14    103.20 o 
   3   7   4      194.71      221.99     18.52 o 
   4   7   4     2505.26     2423.58     41.67 o 
   5   7   4     1615.91     1669.60     38.78 o 
   6   7   4     1766.36     1644.26     41.89 o 
   7   7   4      309.59      333.76     29.00 o 
   8   7   4      183.46      163.06     24.97 o 
   9   7   4      151.80      132.19     29.99 o 
  10   7   4     7083.95     6970.30    112.55 o 
  11   7   4     1760.08     1553.90     61.68 o 
  12   7   4    17104.21    16889.41    224.23 o 
  13   7   4       12.31       10.10     44.71 o 
  14   7   4    17557.41    16954.06    225.08 o 
  15   7   4      136.31      178.64     55.85 o 
  16   7   4     6774.44     6715.67    137.06 o 
  17   7   4      610.09      646.61     69.02 o 
  18   7   4     1574.11     1590.68     87.73 o 
  19   7   4      506.51      382.42     70.13 o 
  20   7   4       50.58       25.02     68.62 o 
  21   7   4     1403.09     1483.96    101.01 o 
  22   7   4      592.88      586.87    100.64 o 
  23   7   4       24.04      283.31    152.69 o 
   0   8   4    35348.13    36463.90    389.42 o 
   1   8   4     1201.68     1120.33     29.59 o 
   2   8   4     6215.93     5863.87     63.41 o 
   3   8   4    12325.92    12940.89    119.12 o 
   4   8   4     3316.49     3414.97     50.98 o 
   5   8   4       77.19       88.89     20.36 o 
   6   8   4     9627.35     9321.65    117.32 o 
   7   8   4      722.46      783.13     41.80 o 
   8   8   4    13974.31    14081.76    162.96 o 
   9   8   4     1534.49     1523.59     63.26 o 
  10   8   4     4452.85     4458.19     95.92 o 
  11   8   4     7136.46     7174.80    126.79 o 
  12   8   4       93.44      135.07     45.02 o 
  13   8   4     4740.77     4639.85    113.89 o 
  14   8   4     4924.87     4672.24    116.71 o 
  15   8   4     3921.02     3980.70    112.41 o 
  16   8   4     4566.34     4519.72    121.26 o 
  17   8   4     1654.51     1646.69     90.79 o 
  18   8   4     4057.55     3774.92    121.05 o 
  19   8   4      477.54      429.50     75.77 o 
  20   8   4     3751.98     3420.02    123.62 o 
  21   8   4        1.75      -59.52     77.67 o 
  22   8   4      617.91      525.10    102.63 o 
   1   9   4      570.87      698.24     25.72 o 
   2   9   4     7328.58     7212.93     78.31 o 
   3   9   4     3376.80     3258.49     49.62 o 
   4   9   4    17147.21    17301.95    154.31 o 
   5   9   4     5304.97     5414.81     77.71 o 
   6   9   4     5246.32     5052.81     85.42 o 
   7   9   4     9073.85     9311.25    128.10 o 
   8   9   4     2356.08     2310.29     75.77 o 
   9   9   4     4119.52     3738.87     89.14 o 
  10   9   4     7049.53     6688.17    133.81 o 
  11   9   4     1126.19     1032.74     61.15 o 
  12   9   4    12783.80    12496.68    182.37 o 
  13   9   4       16.68      -29.36     46.59 o 
  14   9   4     8645.56     8317.88    158.75 o 
  15   9   4     1341.42     1349.66     79.51 o 
  16   9   4     3120.76     2883.93    108.87 o 
  17   9   4     3480.61     3287.86    113.77 o 
  18   9   4        5.11       33.70     69.90 o 
  19   9   4     3460.39     3285.92    128.07 o 
  20   9   4     2796.49     2784.74    123.66 o 
  21   9   4      677.47      884.39    103.75 o 
  22   9   4     3436.20     3921.12    447.34 o 
   0  10   4    14798.33    14306.47    194.45 o 
   1  10   4      187.25      202.00     21.75 o 
   2  10   4    17066.15    17097.48    152.55 o 
   3  10   4      914.26      848.67     30.77 o 
   4  10   4    15811.74    16199.25    154.71 o 
   5  10   4      176.02      128.23     33.13 o 
   6  10   4    14381.83    14369.39    181.69 o 
   7  10   4      867.51      902.69     54.86 o 
   8  10   4    47265.62    46819.17    484.55 o 
   9  10   4     5301.17     5422.76    114.83 o 
  10  10   4    27076.29    26155.78    338.94 o 
  11  10   4     3249.19     3292.56     95.50 o 
  12  10   4     7228.50     7080.28    142.53 o 
  13  10   4    16066.96    15986.55    223.63 o 
  14  10   4      346.41      285.95     63.15 o 
  15  10   4     7546.67     7423.24    158.47 o 
  16  10   4     3938.65     4284.85    132.44 o 
  17  10   4     1513.21     1397.65     99.50 o 
  18  10   4     3352.69     3140.15    137.03 o 
  19  10   4      656.89      543.81     86.16 o 
  20  10   4     2008.07     1990.01    125.30 o 
  21  10   4       16.66      -34.26     96.33 o 
   1  11   4      384.53      348.92     27.09 o 
   2  11   4     2955.21     3060.36     53.06 o 
   3  11   4     2926.43     2978.10     55.53 o 
   4  11   4     4262.50     4211.99     75.22 o 
   5  11   4     1405.47     1429.78     59.35 o 
   6  11   4     4558.96     4226.39     96.69 o 
   7  11   4     3230.67     3178.19     89.90 o 
   8  11   4     1317.35     1318.85     67.02 o 
   9  11   4     4562.33     4430.62    104.53 o 
  10  11   4      425.70      393.35     53.12 o 
  11  11   4     1008.98      906.59     63.90 o 
  12  11   4    13323.37    12882.51    194.94 o 
  13  11   4      582.45      585.23     69.01 o 
  14  11   4     6719.11     6602.52    149.02 o 
  15  11   4      356.19      382.62     74.72 o 
  16  11   4      398.91      384.91     80.21 o 
  17  11   4      529.15      366.39     83.19 o 
  18  11   4      524.89      511.14     89.58 o 
  19  11   4      203.80      181.71     90.20 o 
  20  11   4      916.49      855.33    126.97 o 
   0  12   4     7946.61     7817.83    143.63 o 
   1  12   4      362.13      341.86     31.08 o 
   2  12   4    10582.81    10633.60    116.38 o 
   3  12   4     3213.40     3116.91     69.32 o 
   4  12   4     1192.55     1095.17     61.84 o 
   5  12   4     1609.75     1648.85     73.58 o 
   6  12   4      146.84       89.57     46.00 o 
   7  12   4        8.49        3.79     44.24 o 
   8  12   4     1444.09     1494.75     73.91 o 
   9  12   4      143.41      100.80     53.94 o 
  10  12   4      488.10      459.79     61.11 o 
  11  12   4      229.57      189.70     55.58 o 
  12  12   4      262.44      202.85     56.23 o 
  13  12   4      297.14      167.84     67.86 o 
  14  12   4      112.75       74.88     42.33 o 
  15  12   4       26.96       14.65     72.11 o 
  16  12   4      510.05      365.72     83.26 o 
  17  12   4       42.61      123.54     80.82 o 
  18  12   4     1625.56     1479.28    122.45 o 
  19  12   4      380.46      223.36    121.10 o 
   1  13   4     4615.79     4694.36     79.76 o 
   2  13   4     2547.73     2509.46     66.68 o 
   3  13   4     1234.64     1290.33     57.46 o 
   4  13   4     2845.95     3096.24     83.62 o 
   5  13   4     1831.18     1795.20     72.24 o 
   6  13   4     1874.11     1997.29     77.73 o 
   7  13   4      128.99       29.10     46.98 o 
   8  13   4       13.42       -6.74     48.31 o 
   9  13   4        0.34      -50.96     50.96 o 
  10  13   4     1523.72     1643.28     87.66 o 
  11  13   4       51.62       64.83     62.02 o 
  12  13   4     1412.56     1380.54     90.86 o 
  13  13   4       53.09      -77.77     77.77 o 
  14  13   4      936.94      728.76     93.74 o 
  15  13   4      125.14       75.35     72.13 o 
  16  13   4     1814.35     1600.96    121.91 o 
  17  13   4      440.19      486.98     99.79 o 
   0  14   4    24623.14    25742.28    450.69 o 
   1  14   4     2162.26     2126.72     82.13 o 
   2  14   4    31545.42    31361.19    403.94 o 
   3  14   4     6162.29     6295.63    144.50 o 
   4  14   4     9503.75     9611.08    165.12 o 
   5  14   4     5164.93     5225.35    125.85 o 
   6  14   4       30.05       81.08     48.71 o 
   7  14   4     6150.53     6393.04    139.10 o 
   8  14   4        1.99       69.88     52.79 o 
   9  14   4     2720.35     2839.37    106.81 o 
  10  14   4      367.52      261.13     78.00 o 
  11  14   4      372.49      285.83     72.87 o 
  12  14   4      284.07      175.60     75.42 o 
  13  14   4       24.14      -27.59     72.13 o 
  14  14   4     1157.81     1119.25    102.92 o 
  15  14   4      454.48      436.50    102.84 o 
  16  14   4      710.06      431.90    129.99 o 
   1  15   4     2328.36     2519.38    121.84 o 
   2  15   4     1770.81     1869.80     96.47 o 
   3  15   4     2400.56     2596.25    146.35 o 
   4  15   4     2884.44     3034.64    123.06 o 
   5  15   4     1542.52     1600.00     83.74 o 
   6  15   4     3300.51     3396.45    105.84 o 
   7  15   4     2678.62     2741.15    100.47 o 
   8  15   4     2338.91     2236.29     96.46 o 
   9  15   4      230.39      192.87     64.31 o 
  10  15   4      641.06      631.51     76.27 o 
  11  15   4       30.05       39.85     72.08 o 
  12  15   4      976.70     1031.08     98.87 o 
  13  15   4     1048.20     1125.42    119.48 o 
  14  15   4      651.45      789.72    112.32 o 
   0  16   4      203.53      651.61    443.05 o 
   1  16   4       76.10      -47.79    106.18 o 
   2  16   4       13.90       80.42     79.35 o 
   3  16   4      171.70       92.51    119.29 o 
   4  16   4       95.54      133.41     88.79 o 
   5  16   4       70.40      -13.43     84.33 o 
   6  16   4      828.80      929.86     81.46 o 
   7  16   4      330.62      263.47     71.61 o 
   8  16   4      953.79      985.73     76.95 o 
   9  16   4      132.08      131.01     65.33 o 
  10  16   4     1759.05     1771.88    103.29 o 
  11  16   4       22.41       -9.93     76.84 o 
  12  16   4      950.26      796.79     99.34 o 
   1  17   4        0.34       14.91    119.47 o 
   2  17   4      116.50      185.79    217.35 o 
   3  17   4      102.32      183.28    107.57 o 
   4  17   4     1517.47     1652.13    144.25 o 
   5  17   4       12.58      -78.00     91.56 o 
   6  17   4     1573.54     1959.53    170.30 o 
   7  17   4       53.01       20.27    147.90 o 
   8  17   4      654.86      744.83     78.53 o 
   9  17   4      708.74      667.40     85.14 o 
  10  17   4        4.45      -47.19     75.23 o 
   1  18   4      475.70      454.59    302.84 o 
   2  18   4      359.02      624.60    394.72 o 
   3  18   4        0.82      203.98    172.74 o 
   4  18   4      581.40      804.14    269.34 o 
   5  18   4       78.30      265.44    128.61 o 
   6  18   4     1989.09     1964.25    660.56 o 
   1   1   5      203.24      156.97     13.41 o 
   2   1   5    41083.76    43840.41    374.80 o 
   3   1   5    61691.22    65793.90    623.39 o 
   4   1   5    25647.84    26899.81    248.10 o 
   5   1   5     5943.77     6579.04     71.07 o 
   6   1   5      130.44       71.95     13.18 o 
   7   1   5      273.18      342.98     18.28 o 
   8   1   5     2014.43     1778.32     34.40 o 
   9   1   5       21.49       36.12     17.01 o 
  10   1   5     6616.79     6186.97     71.27 o 
  11   1   5       19.89       34.74     20.09 o 
  12   1   5    28091.10    28708.20    232.35 o 
  13   1   5       29.79       25.43     23.88 o 
  14   1   5    19457.08    19678.46    205.26 o 
  15   1   5      258.16      282.31     38.86 o 
  16   1   5      265.41      311.66     43.15 o 
  17   1   5      715.35      751.29     67.18 o 
  18   1   5     3133.16     3133.12    137.17 o 
  19   1   5       54.78       -0.15     73.60 o 
  20   1   5     4537.50     4683.10    276.93 o 
  21   1   5      623.95      652.32    137.69 o 
  22   1   5     4110.40     4060.73    186.64 o 
  23   1   5      409.76       91.39    164.36 o 
  24   1   5     1655.40     1786.44    218.57 o 
   0   2   5     1990.41     2103.78     51.90 o 
   1   2   5    13557.56    14500.27    159.95 o 
   2   2   5    24378.12    26143.39    241.62 o 
   3   2   5    10829.14    10989.64    122.15 o 
   4   2   5     8537.20     9009.01    110.27 o 
   5   2   5    21252.09    22014.32    196.69 o 
   6   2   5    13531.35    14180.08    131.58 o 
   7   2   5    55086.17    57885.66    433.57 o 
   8   2   5      812.45     1078.54     27.33 o 
   9   2   5    19212.32    18920.22    160.64 o 
  10   2   5     1751.97     1808.94     39.75 o 
  11   2   5    30920.91    31371.27    256.08 o 
  12   2   5      502.19      670.29     36.04 o 
  13   2   5    13371.69    13610.78    159.23 o 
  14   2   5        8.46       54.44     34.98 o 
  15   2   5    11927.42    12273.58    145.76 o 
  16   2   5     1822.11     1878.90     65.68 o 
  17   2   5     9867.53    10000.13    157.54 o 
  18   2   5     1434.76     1538.18     96.12 o 
  19   2   5     6529.09     6838.62    173.94 o 
  20   2   5      417.19      109.78     82.78 o 
  21   2   5     4886.05     4993.27    197.94 o 
  22   2   5       68.29       96.27    134.37 o 
  23   2   5     2763.28     2706.48    214.08 o 
  24   2   5      665.94      576.30    357.94 o 
   1   3   5    20400.19    20983.81    181.84 o 
   2   3   5    18226.60    18668.82    221.04 o 
   3   3   5      793.51      751.28     24.72 o 
   4   3   5      259.66      158.15     26.84 o 
   5   3   5    20190.00    21528.69    229.92 o 
   6   3   5     1427.39     1339.25     39.81 o 
   7   3   5     1288.03     1290.55     36.84 o 
   8   3   5    14985.89    15732.68    158.66 o 
   9   3   5     5165.00     5594.39     79.59 o 
  10   3   5     8798.00     8631.58     91.14 o 
  11   3   5       12.88       23.05     26.27 o 
  12   3   5     8278.11     8125.44    114.91 o 
  13   3   5      514.19      510.49     38.08 o 
  14   3   5     8290.98     8531.53    118.23 o 
  15   3   5       20.58      -35.26     35.26 o 
  16   3   5     1007.43     1053.13     60.01 o 
  17   3   5     3672.53     3698.32    100.79 o 
  18   3   5     4079.22     4141.13    143.99 o 
  19   3   5     2027.86     2145.18    129.01 o 
  20   3   5     1041.62     1135.00    106.08 o 
  21   3   5      360.31      364.41     95.04 o 
  22   3   5      947.18      833.55    141.44 o 
  23   3   5     1328.45     1468.69    182.32 o 
  24   3   5      499.02      309.20    158.96 o 
   0   4   5    10811.23    12373.19    176.71 o 
   1   4   5       90.18       60.92     12.06 o 
   2   4   5     9231.74     8984.05     87.02 o 
   3   4   5    11575.96    12036.79    115.77 o 
   4   4   5    19495.24    19651.31    252.70 o 
   5   4   5     3690.62     3849.00     70.65 o 
   6   4   5    16392.50    16838.96    177.12 o 
   7   4   5     4740.82     5143.17     75.22 o 
   8   4   5     9317.91     8838.85    109.21 o 
   9   4   5      663.80      608.33     35.54 o 
  10   4   5     2379.97     2444.81     58.28 o 
  11   4   5     1076.57     1061.90     47.09 o 
  12   4   5     1659.50     1578.80     54.19 o 
  13   4   5     1144.16     1161.26     51.71 o 
  14   4   5      528.53      592.49     47.09 o 
  15   4   5      263.28      141.50     44.69 o 
  16   4   5        4.70       30.18     44.80 o 
  17   4   5      863.87      846.96     68.33 o 
  18   4   5      190.37       87.51     56.96 o 
  19   4   5      506.48      480.95     69.02 o 
  20   4   5     1055.48     1000.22    105.46 o 
  21   4   5     1576.86     1679.05    142.33 o 
  22   4   5     1240.76     1201.00    122.14 o 
  23   4   5       56.76     -121.08    121.08 o 
  24   4   5      799.08     1042.99    181.34 o 
   1   5   5     4060.74     3853.00     46.70 o 
   2   5   5      313.14      321.17     15.73 o 
   3   5   5       57.86       19.43     12.75 o 
   4   5   5       77.19       65.28     14.58 o 
   5   5   5    11684.28    12094.81    130.15 o 
   6   5   5     5345.14     5695.54     94.12 o 
   7   5   5      821.50      864.08     35.48 o 
   8   5   5      961.19     1007.28     40.03 o 
   9   5   5      227.20      198.84     30.14 o 
  10   5   5     2044.51     2004.53     55.05 o 
  11   5   5       21.85       37.18     30.53 o 
  12   5   5     8996.42     8913.67    126.63 o 
  13   5   5      151.43       44.69     32.33 o 
  14   5   5    10576.06    10547.60    152.13 o 
  15   5   5     1217.78     1215.44     64.33 o 
  16   5   5     8663.47     8445.49    148.11 o 
  17   5   5      361.80      404.71     59.13 o 
  18   5   5      542.70      517.07     65.15 o 
  19   5   5       53.58      -49.70     65.73 o 
  20   5   5      255.23      289.95     69.30 o 
  21   5   5      322.66      320.95     97.21 o 
  22   5   5     1118.51     1255.65    124.83 o 
  23   5   5      111.44     -122.58    122.58 o 
  24   5   5     1371.58     1168.53    166.30 o 
   0   6   5      957.35     1213.41     38.20 o 
   1   6   5      644.44      742.25     22.48 o 
   2   6   5       87.78       80.83     14.39 o 
   3   6   5       50.56       31.59     14.64 o 
   4   6   5     2277.54     2353.37     41.32 o 
   5   6   5     3089.66     3278.67     50.42 o 
   6   6   5       38.96       56.79     18.52 o 
   7   6   5     1837.69     1678.78     58.60 o 
   8   6   5     1578.05     1709.16     61.36 o 
   9   6   5     3162.42     3065.76     69.15 o 
  10   6   5     1280.46     1215.69     49.11 o 
  11   6   5    16553.51    16282.82    195.20 o 
  12   6   5       41.34       65.98     38.19 o 
  13   6   5    24845.17    24808.03    276.70 o 
  14   6   5      717.63      643.84     51.80 o 
  15   6   5     8013.66     7901.16    183.84 o 
  16   6   5     1131.57     1118.78     72.00 o 
  17   6   5     6866.28     6830.47    138.86 o 
  18   6   5      599.36      592.98     67.00 o 
  19   6   5     3364.84     3379.53    114.33 o 
  20   6   5      702.38      659.04     76.78 o 
  21   6   5      284.52      188.55     74.64 o 
  22   6   5     1095.85     1078.40    133.15 o 
  23   6   5       47.18      -70.18    102.21 o 
   1   7   5    11327.87    11499.86    104.66 o 
   2   7   5     1187.85     1367.53     29.30 o 
   3   7   5    11887.27    11847.35    108.87 o 
   4   7   5      185.19      191.37     20.29 o 
   5   7   5    37620.85    37522.61    319.01 o 
   6   7   5     6721.05     7046.73     88.51 o 
   7   7   5    23713.94    23949.57    238.79 o 
   8   7   5     4005.22     3983.13    101.51 o 
   9   7   5    26831.50    26351.72    274.74 o 
  10   7   5     4681.27     4502.04     88.63 o 
  11   7   5    11940.61    11550.84    175.45 o 
  12   7   5      959.33     1016.01     60.60 o 
  13   7   5       10.75       56.88     46.03 o 
  14   7   5      569.59      550.63     58.44 o 
  15   7   5     1477.15     1321.61     73.31 o 
  16   7   5     2018.92     2110.17     92.91 o 
  17   7   5     2701.95     2540.04    115.47 o 
  18   7   5     1281.18     1288.67     82.69 o 
  19   7   5     2098.25     2161.94    100.18 o 
  20   7   5      323.64      349.61     84.43 o 
  21   7   5     1874.98     2052.30    108.50 o 
  22   7   5        9.44       35.41     80.44 o 
  23   7   5      666.60      354.41    142.85 o 
   0   8   5    12803.76    12325.34    156.07 o 
   1   8   5      919.69     1073.19     30.49 o 
   2   8   5    23553.42    23442.81    186.54 o 
   3   8   5     1221.15     1223.04     31.44 o 
   4   8   5    15182.90    14849.50    138.69 o 
   5   8   5     2459.56     2465.60     49.26 o 
   6   8   5    25562.51    25446.68    253.35 o 
   7   8   5      402.05      380.38     35.28 o 
   8   8   5     6819.31     6843.36    105.95 o 
   9   8   5     4651.33     4396.39    101.80 o 
  10   8   5      773.22      869.38     54.87 o 
  11   8   5     6395.55     6433.44    133.51 o 
  12   8   5     5330.13     5301.69    122.24 o 
  13   8   5     4478.92     4270.37    125.05 o 
  14   8   5     1913.85     1741.33     79.83 o 
  15   8   5     5520.83     5622.22    126.23 o 
  16   8   5       49.44       90.88     56.93 o 
  17   8   5      538.99      532.67     69.95 o 
  18   8   5       18.53      -36.88     60.69 o 
  19   8   5       48.74      -21.06     67.35 o 
  20   8   5     2047.55     2304.46    107.96 o 
  21   8   5      227.68      176.22     78.17 o 
  22   8   5     2265.08     1993.61    133.34 o 
   1   9   5      582.69      598.89     26.76 o 
   2   9   5     1166.55     1235.76     32.16 o 
   3   9   5      114.73      101.85     20.53 o 
   4   9   5      114.76      143.08     22.38 o 
   5   9   5     4289.38     4237.77     77.52 o 
   6   9   5     5075.84     5206.01     92.38 o 
   7   9   5    12782.40    12902.07    168.33 o 
   8   9   5     1393.45     1369.88     62.61 o 
   9   9   5     1523.42     1432.15     63.64 o 
  10   9   5      522.01      467.96     54.88 o 
  11   9   5      576.49      596.88     55.42 o 
  12   9   5       97.08       38.97     49.83 o 
  13   9   5      362.62      322.71     58.39 o 
  14   9   5      282.65      236.99     57.37 o 
  15   9   5      450.10      387.86     68.56 o 
  16   9   5      329.78      323.61     68.72 o 
  17   9   5     2115.59     2349.66    106.02 o 
  18   9   5      353.09      248.68     72.59 o 
  19   9   5     2955.26     2914.41    127.39 o 
  20   9   5     2227.03     2172.48    119.45 o 
  21   9   5      601.02      826.04    135.79 o 
   0  10   5      104.14       88.74     33.15 o 
   1  10   5       63.38       56.04     21.16 o 
   2  10   5      411.30      399.89     26.53 o 
   3  10   5     7946.16     7974.12     88.52 o 
   4  10   5     4055.36     3942.20     72.52 o 
   5  10   5     7744.37     7566.96    117.59 o 
   6  10   5       11.47      -22.30     34.25 o 
   7  10   5     2975.41     2890.63     86.36 o 
   8  10   5        7.97        7.22     40.89 o 
   9  10   5      787.84      665.45     56.49 o 
  10  10   5      559.46      537.63     66.31 o 
  11  10   5     2226.66     2101.79     98.84 o 
  12  10   5      144.84       64.87     52.34 o 
  13  10   5     1136.78     1036.51     74.63 o 
  14  10   5      216.19      143.17     61.40 o 
  15  10   5      752.75      768.98     76.62 o 
  16  10   5       91.09       81.59     66.11 o 
  17  10   5       12.56        1.21     40.22 o 
  18  10   5      108.66       87.38     75.31 o 
  19  10   5     2008.94     2021.38    116.43 o 
  20  10   5       44.84       36.55     85.53 o 
  21  10   5     1735.84     1611.00    195.02 o 
   1  11   5    38710.51    39103.22    315.98 o 
   2  11   5     1848.07     1907.36     45.25 o 
   3  11   5    20952.39    20938.93    216.39 o 
   4  11   5     2200.00     2169.53     67.72 o 
   5  11   5     5301.85     5239.72    102.25 o 
   6  11   5     1507.08     1526.24     68.52 o 
   7  11   5     2989.33     2910.72     98.87 o 
   8  11   5      557.39      479.69     50.71 o 
   9  11   5       13.19       20.24     46.82 o 
  10  11   5        5.32       22.10     29.54 o 
  11  11   5       54.32        3.86     50.27 o 
  12  11   5       14.23       31.42     51.65 o 
  13  11   5       15.41       75.41     53.82 o 
  14  11   5      590.20      612.48     73.26 o 
  15  11   5      293.65      371.26     73.72 o 
  16  11   5      372.45      313.22     77.33 o 
  17  11   5     1694.31     1738.93    108.77 o 
  18  11   5       34.24      -45.33     76.30 o 
  19  11   5       14.37       65.81     57.68 o 
  20  11   5        7.90      -99.80     99.80 o 
   0  12   5    12630.69    12688.45    178.82 o 
   1  12   5      907.53      878.75     37.23 o 
   2  12   5    18238.04    18557.10    194.71 o 
   3  12   5    13009.00    13216.30    169.69 o 
   4  12   5    15051.79    14845.20    193.07 o 
   5  12   5    15533.66    15641.44    220.16 o 
   6  12   5     2146.90     2174.30     78.07 o 
   7  12   5     6597.58     6573.53    128.57 o 
   8  12   5      894.20      976.30     64.22 o 
   9  12   5      836.82      801.84     64.39 o 
  10  12   5     1414.91     1358.01     73.57 o 
  11  12   5        7.43      -34.56     41.18 o 
  12  12   5      491.73      395.97     66.26 o 
  13  12   5      392.52      360.58     68.07 o 
  14  12   5      155.73      178.24     63.62 o 
  15  12   5       30.88       -9.40     69.92 o 
  16  12   5       11.11      -33.13     74.73 o 
  17  12   5       26.80      -68.08     78.21 o 
  18  12   5       13.14      -31.87     88.74 o 
  19  12   5     1614.76     1803.53    262.30 o 
   1  13   5    18218.17    18993.26    247.61 o 
   2  13   5      413.16      350.16     41.64 o 
   3  13   5     8426.31     8717.76    140.41 o 
   4  13   5       26.33       34.51     43.52 o 
   5  13   5      242.28      286.71     48.14 o 
   6  13   5     3713.00     3621.30     98.82 o 
   7  13   5      871.47      899.69     64.05 o 
   8  13   5     1416.29     1486.06     77.05 o 
   9  13   5     1057.53     1059.24     72.53 o 
  10  13   5        9.98      -26.89     55.25 o 
  11  13   5      983.26      912.80     79.02 o 
  12  13   5      342.32      311.75     63.96 o 
  13  13   5       20.99        2.47     73.89 o 
  14  13   5      329.94      355.74     81.65 o 
  15  13   5      195.56      138.38     46.35 o 
  16  13   5      220.89      240.92     83.92 o 
  17  13   5      775.00      784.14    105.29 o 
   0  14   5       87.19      120.51     60.84 o 
   1  14   5     1408.57     1456.76     71.59 o 
   2  14   5      312.16      296.63     51.08 o 
   3  14   5     6903.31     7113.38    139.32 o 
   4  14   5        0.46      -53.88     57.40 o 
   5  14   5     3005.55     3310.64     96.43 o 
   6  14   5     1279.12     1236.60     69.61 o 
   7  14   5     4710.86     4848.72    119.25 o 
   8  14   5     1354.07     1320.51     76.45 o 
   9  14   5      359.44      368.56     64.31 o 
  10  14   5     2005.48     2151.97    109.43 o 
  11  14   5      146.86      109.34     72.84 o 
  12  14   5     1411.53     1280.92     96.89 o 
  13  14   5     1094.40     1049.97     99.55 o 
  14  14   5       73.21       64.87     82.17 o 
  15  14   5      475.99      304.38     95.01 o 
  16  14   5      976.93      634.17    208.48 o 
   1  15   5       84.80       78.41     79.45 o 
   2  15   5      535.61      446.44     82.59 o 
   3  15   5      550.39      634.50     81.31 o 
   4  15   5      764.90      806.53     66.22 o 
   5  15   5     4133.72     4194.45    110.78 o 
   6  15   5      537.04      572.49     61.50 o 
   7  15   5     9553.67    10335.70    178.56 o 
   8  15   5      109.73      181.97     63.61 o 
   9  15   5     5840.16     6141.72    154.96 o 
  10  15   5      260.97       94.13     70.19 o 
  11  15   5     4136.57     4335.19    150.85 o 
  12  15   5       23.80      -19.26     77.28 o 
  13  15   5      178.95      196.11     85.89 o 
  14  15   5       59.10       40.34     93.39 o 
   0  16   5     2799.05     2955.19    352.82 o 
   1  16   5       63.33       55.09     87.14 o 
   2  16   5     1008.31     1340.74    148.35 o 
   3  16   5     2023.12     2463.28    136.67 o 
   4  16   5     1292.28     1304.32    117.96 o 
   5  16   5     1382.95     1508.07    117.12 o 
   6  16   5     4167.40     4595.50    130.66 o 
   7  16   5       20.90       -3.70     60.93 o 
   8  16   5     3409.79     3849.88    131.03 o 
   9  16   5     3104.24     3277.76    133.34 o 
  10  16   5      953.32     1112.79    109.44 o 
  11  16   5     4919.20     5354.62    174.32 o 
  12  16   5       42.16      -83.90     83.90 o 
   1  17   5     2270.18     2272.41    218.10 o 
   2  17   5      165.41     -147.67    184.53 o 
   3  17   5        5.75     -120.14    120.14 o 
   4  17   5      404.51      109.42    119.27 o 
   5  17   5     1384.24     1434.41    145.45 o 
   6  17   5      583.35      398.12    113.90 o 
   7  17   5     6238.25     6378.18    176.13 o 
   8  17   5     1625.15     1778.21    124.53 o 
   9  17   5     7120.92     7622.27    197.84 o 
  10  17   5     1876.72     1733.45    202.52 o 
   1  18   5      322.95      481.44    188.11 o 
   2  18   5      470.11      203.99    178.79 o 
   3  18   5      974.95      625.39    220.64 o 
   4  18   5       93.97      236.42    191.83 o 
   5  18   5      284.86      380.13    153.05 o 
   0   0   6     3887.81     3796.72     97.89 o 
   1   0   6     3806.97     3905.76     80.21 o 
   2   0   6   117366.66   123384.30   2261.41 o 
   3   0   6     5220.35     5203.63    107.32 o 
   4   0   6     8868.75     8988.17    132.26 o 
   5   0   6      212.21      216.07     23.84 o 
   6   0   6     8557.40     9734.98    137.21 o 
   7   0   6    14381.19    14660.60    183.70 o 
   8   0   6       59.86       57.88     23.15 o 
   9   0   6    60849.67    62256.32    724.44 o 
  10   0   6     8016.30     7761.91    120.17 o 
  11   0   6    85137.23    83866.42    866.32 o 
  12   0   6     1377.01     1675.51     59.34 o 
  13   0   6    99480.54   101104.13   1043.42 o 
  14   0   6     2184.58     2132.10     72.11 o 
  15   0   6    48615.13    49925.73    714.90 o 
  16   0   6     1508.43     1584.09    105.88 o 
  17   0   6    29157.40    30386.26    532.74 o 
  18   0   6     1746.88     1831.81    136.21 o 
  19   0   6    11907.35    12894.29    502.18 o 
  20   0   6      176.08      261.73    139.02 o 
  21   0   6     3370.40     3616.36    245.80 o 
  22   0   6       29.44      151.45    389.39 o 
  23   0   6      521.13      537.82    173.84 o 
  24   0   6      366.62      560.31    341.71 o 
   1   1   6     2789.34     2972.48     42.61 o 
   2   1   6    16433.66    16357.46    147.73 o 
   3   1   6        8.61       13.04     13.41 o 
   4   1   6    21609.64    22056.17    218.79 o 
   5   1   6     5080.99     5265.91     62.21 o 
   6   1   6    44323.90    46646.30    382.82 o 
   7   1   6    21898.54    23416.59    199.59 o 
   8   1   6     5472.54     5613.59     67.36 o 
   9   1   6    22925.47    23794.18    196.05 o 
  10   1   6        4.97       43.24     18.93 o 
  11   1   6     2535.83     2461.04     47.01 o 
  12   1   6     1688.85     1644.73     42.49 o 
  13   1   6      756.25      764.60     35.34 o 
  14   1   6      194.62      127.83     34.32 o 
  15   1   6     6579.60     6831.94    104.44 o 
  16   1   6      151.00      178.03     41.65 o 
  17   1   6    15192.55    15905.07    232.79 o 
  18   1   6     2874.64     2748.00    116.37 o 
  19   1   6     7654.47     8039.56    227.74 o 
  20   1   6     2704.18     2526.80    194.51 o 
  21   1   6     1533.27     1537.57    132.38 o 
  22   1   6     4620.53     4942.94    206.08 o 
  23   1   6       24.39      -26.98    134.77 o 
  24   1   6      766.30      392.04    139.66 o 
   0   2   6     1015.53     1365.07     45.41 o 
   1   2   6     6682.35     7309.95     93.20 o 
   2   2   6    11578.72    11824.25    121.79 o 
   3   2   6      366.82      318.45     18.87 o 
   4   2   6    10121.86    10728.02    122.84 o 
   5   2   6    34026.94    34695.06    307.44 o 
   6   2   6     4461.77     4463.71     56.38 o 
   7   2   6     4166.66     4125.86     53.05 o 
   8   2   6    30960.36    34004.95    266.64 o 
   9   2   6      663.37      697.20     25.24 o 
  10   2   6     2680.61     2676.58     46.95 o 
  11   2   6     3030.80     3015.06     50.19 o 
  12   2   6      498.05      569.93     32.44 o 
  13   2   6    10515.58    10708.77    135.60 o 
  14   2   6     5314.46     5369.12     93.78 o 
  15   2   6    14423.14    14541.25    169.37 o 
  16   2   6     2339.72     2493.24     72.67 o 
  17   2   6       57.71       22.14     47.47 o 
  18   2   6      230.15      178.13     69.31 o 
  19   2   6     4338.98     4727.49    199.53 o 
  20   2   6      320.83      188.43     80.05 o 
  21   2   6     3368.31     3769.82    197.54 o 
  22   2   6      355.86     1073.61    368.26 o 
  23   2   6     1705.48     1732.02    163.21 o 
  24   2   6     1410.30     1347.36    185.99 o 
   1   3   6    11484.84    11812.77    125.25 o 
   2   3   6    23050.22    23589.57    241.44 o 
   3   3   6     5765.49     6445.15     79.39 o 
   4   3   6     3547.91     3393.24     57.34 o 
   5   3   6     4876.27     4497.66     71.74 o 
   6   3   6       73.99       61.08     16.69 o 
   7   3   6    50671.74    51285.86    439.75 o 
   8   3   6     1072.38     1312.95     43.25 o 
   9   3   6    55846.77    56149.75    470.67 o 
  10   3   6     2373.48     2269.07     48.07 o 
  11   3   6    13095.17    13631.95    151.47 o 
  12   3   6    16174.27    16023.83    173.83 o 
  13   3   6      925.58      976.55     45.77 o 
  14   3   6     8178.56     8122.88    116.80 o 
  15   3   6       74.40      118.85     40.02 o 
  16   3   6     4156.09     4211.12    101.42 o 
  17   3   6     5532.85     5345.41    117.18 o 
  18   3   6      115.68       -0.33     52.54 o 
  19   3   6     5856.65     5837.70    178.75 o 
  20   3   6      513.63      601.90    100.80 o 
  21   3   6      349.64      210.94     95.07 o 
  22   3   6      720.68      435.57    278.21 o 
  23   3   6      143.12      213.51    242.72 o 
  24   3   6      194.93       -9.85    232.30 o 
   0   4   6      196.18      108.27     17.95 o 
   1   4   6    13351.51    13894.51    129.47 o 
   2   4   6      174.66       91.22     12.61 o 
   3   4   6    48195.65    48326.39    405.40 o 
   4   4   6    11807.27    12782.96    142.71 o 
   5   4   6    84585.19    85050.48    830.97 o 
   6   4   6    12483.39    12528.19    167.50 o 
   7   4   6    18304.49    16708.06    186.37 o 
   8   4   6     6258.68     6128.31     93.49 o 
   9   4   6    13160.28    11803.64    138.39 o 
  10   4   6     3985.16     3669.18     79.94 o 
  11   4   6    15906.80    15898.79    215.84 o 
  12   4   6     1075.71     1088.40     50.61 o 
  13   4   6     6250.21     6421.57    101.99 o 
  14   4   6      268.59      219.97     42.11 o 
  15   4   6     7628.81     7801.26    125.28 o 
  16   4   6     1752.41     1719.02     76.17 o 
  17   4   6    17479.73    17511.87    242.96 o 
  18   4   6     1062.04     1083.39     78.73 o 
  19   4   6    13329.24    13674.79    224.02 o 
  20   4   6     2066.70     2110.59    128.94 o 
  21   4   6    14799.44    15448.20    313.52 o 
  22   4   6      892.75      734.23    130.51 o 
  23   4   6     7648.46     8234.55    591.84 o 
  24   4   6      629.19      699.51    340.92 o 
   1   5   6    96686.70    97641.13    731.14 o 
   2   5   6    12056.51    13054.25    115.43 o 
   3   5   6    55510.54    54619.06    428.98 o 
   4   5   6    20213.90    21806.34    212.57 o 
   5   5   6    19269.94    19990.16    198.11 o 
   6   5   6      812.87      900.51     41.63 o 
   7   5   6      241.66      282.02     30.15 o 
   8   5   6     1579.87     1652.97     51.29 o 
   9   5   6     2103.98     2106.23     57.45 o 
  10   5   6    11061.28    10692.15    134.92 o 
  11   5   6     1130.30     1119.27     47.32 o 
  12   5   6    19429.34    18230.35    242.47 o 
  13   5   6       68.53       62.30     38.57 o 
  14   5   6     4637.79     4384.41     96.64 o 
  15   5   6      902.51      900.34     62.47 o 
  16   5   6     4076.91     4196.37    107.12 o 
  17   5   6      962.28      834.17     66.91 o 
  18   5   6     1035.29     1003.77     73.74 o 
  19   5   6      160.45       88.84     64.30 o 
  20   5   6      287.79      236.50     68.60 o 
  21   5   6     1080.68     1011.00    122.89 o 
  22   5   6      808.69      929.63    117.06 o 
  23   5   6     2534.27     2524.22    157.53 o 
   0   6   6     1506.25     1618.32     51.57 o 
   1   6   6     4051.86     4244.71     54.90 o 
   2   6   6      147.81      136.28     16.41 o 
   3   6   6    18537.54    18443.69    153.62 o 
   4   6   6     6213.58     6386.40     76.71 o 
   5   6   6    44249.66    45180.84    388.32 o 
   6   6   6     4287.76     4292.40     68.81 o 
   7   6   6     2945.79     3170.03     71.82 o 
   8   6   6     6398.05     6310.32    110.68 o 
   9   6   6       22.32       12.81     30.84 o 
  10   6   6     9296.15     9156.67    127.43 o 
  11   6   6     3604.25     3616.98     83.50 o 
  12   6   6     3409.97     3176.09     86.96 o 
  13   6   6     5701.32     5717.50    109.51 o 
  14   6   6      158.92      100.68     47.77 o 
  15   6   6     3641.38     3725.15    108.91 o 
  16   6   6     1668.39     1787.62     82.66 o 
  17   6   6      680.11      745.44     69.64 o 
  18   6   6     3283.62     3175.49    107.99 o 
  19   6   6     2174.46     2260.60     99.70 o 
  20   6   6     1316.96     1354.37     92.05 o 
  21   6   6     4513.97     4515.52    141.82 o 
  22   6   6      798.60      910.02    119.93 o 
  23   6   6      355.32      162.42    127.63 o 
   1   7   6    42956.14    41006.46    323.77 o 
   2   7   6     2886.43     2785.53     43.45 o 
   3   7   6    16620.68    15389.21    130.95 o 
   4   7   6     1571.36     1416.82     34.74 o 
   5   7   6     8505.74     8684.49     96.14 o 
   6   7   6     3148.31     3034.85     57.57 o 
   7   7   6      459.17      522.21     46.13 o 
   8   7   6     1562.31     1480.66     55.21 o 
   9   7   6     5684.12     5489.35    113.38 o 
  10   7   6       11.54        2.08     39.64 o 
  11   7   6     2574.38     2517.65     82.87 o 
  12   7   6     4409.56     4566.17    107.14 o 
  13   7   6      606.37      591.34     55.61 o 
  14   7   6     5216.77     5294.86    115.93 o 
  15   7   6    10319.32    10089.20    166.83 o 
  16   7   6       33.92       19.32     53.56 o 
  17   7   6     3218.75     3104.48    110.60 o 
  18   7   6      532.29      574.87     71.60 o 
  19   7   6     1308.16     1370.57     87.20 o 
  20   7   6     1468.87     1431.16     91.82 o 
  21   7   6      110.81      -26.41     75.06 o 
  22   7   6     1995.49     2109.84    150.00 o 
  23   7   6     1652.80     1683.98    389.14 o 
   0   8   6    23498.07    23586.00    285.55 o 
   1   8   6     1530.43     1605.38     38.83 o 
   2   8   6     5409.52     5467.59     63.85 o 
   3   8   6     3195.71     3195.88     49.90 o 
   4   8   6      920.51      836.91     30.63 o 
   5   8   6      967.76      975.54     43.96 o 
   6   8   6      283.57      212.22     33.02 o 
   7   8   6       10.19       30.77     32.56 o 
   8   8   6     1208.50     1198.13     53.64 o 
   9   8   6     1056.36      899.65     57.81 o 
  10   8   6      485.64      373.54     43.81 o 
  11   8   6    19415.14    19407.46    263.41 o 
  12   8   6      137.00      110.28     48.24 o 
  13   8   6    21611.84    21761.66    282.40 o 
  14   8   6     3519.32     3329.87    106.52 o 
  15   8   6    16406.58    16226.38    237.98 o 
  16   8   6     2591.71     2425.90    100.82 o 
  17   8   6     2440.98     2610.58    107.19 o 
  18   8   6      948.55      979.34     87.94 o 
  19   8   6       11.60      -31.35     68.24 o 
  20   8   6      145.84       47.49     73.99 o 
  21   8   6      424.52      320.33     83.16 o 
  22   8   6      575.80      498.43    113.15 o 
   1   9   6     6934.16     6869.80     79.03 o 
   2   9   6     2506.45     2487.64     45.91 o 
   3   9   6     7075.90     6969.91     80.44 o 
   4   9   6      818.39      783.74     32.05 o 
   5   9   6    34273.91    33860.17    350.96 o 
   6   9   6     3028.96     2938.60     76.31 o 
   7   9   6    41708.40    41061.12    423.78 o 
   8   9   6     3164.91     2910.02     84.00 o 
   9   9   6    26191.62    25529.45    305.84 o 
  10   9   6      910.67      854.86     60.88 o 
  11   9   6     6944.27     6960.59    141.40 o 
  12   9   6        8.51      -21.95     48.89 o 
  13   9   6       10.40      -39.35     41.52 o 
  14   9   6       54.68      102.68     55.05 o 
  15   9   6      928.50      991.92     80.90 o 
  16   9   6      126.56      117.56     64.67 o 
  17   9   6     6204.23     6282.36    152.79 o 
  18   9   6      383.36      338.74     76.37 o 
  19   9   6     7836.05     7847.49    176.83 o 
  20   9   6      128.09       98.42     53.16 o 
  21   9   6     1533.75     1422.14    116.76 o 
   0  10   6    17069.92    17051.11    227.80 o 
   1  10   6     1502.54     1462.70     39.11 o 
   2  10   6    15310.93    15501.48    147.83 o 
   3  10   6     5904.23     5872.11     81.82 o 
   4  10   6      260.90      254.41     36.53 o 
   5  10   6     6721.79     6699.67    141.25 o 
   6  10   6      221.11      212.37     39.10 o 
   7  10   6       22.84      -12.27     39.71 o 
   8  10   6        5.26       27.92     42.83 o 
   9  10   6     7067.26     6678.04    128.83 o 
  10  10   6      134.71       89.86     48.03 o 
  11  10   6     4627.60     4659.49    125.52 o 
  12  10   6      839.60      747.49     85.05 o 
  13  10   6     5200.62     5092.56    126.68 o 
  14  10   6       11.54      -50.56     57.94 o 
  15  10   6     4868.05     4842.08    139.44 o 
  16  10   6      187.79      140.25     56.81 o 
  17  10   6      666.49      731.30     83.64 o 
  18  10   6      667.62      667.73     87.69 o 
  19  10   6      175.42      106.86     83.22 o 
  20  10   6       90.51       54.62     85.84 o 
   1  11   6      941.20      904.29     37.51 o 
   2  11   6     8489.84     8434.23    106.31 o 
   3  11   6     2846.16     2941.05     74.94 o 
   4  11   6     2417.05     2423.19     74.04 o 
   5  11   6    16539.09    16544.56    213.99 o 
   6  11   6     1553.78     1565.16     67.65 o 
   7  11   6    13544.72    13296.59    199.26 o 
   8  11   6        9.05       52.69     43.24 o 
   9  11   6    11498.28    11473.87    172.16 o 
  10  11   6       25.08      -20.31     38.18 o 
  11  11   6     5224.07     5129.25    125.66 o 
  12  11   6        3.97       21.41     53.70 o 
  13  11   6      518.65      415.13     69.65 o 
  14  11   6        7.18       -6.81     60.66 o 
  15  11   6      470.97      396.44     74.73 o 
  16  11   6        0.17       62.60     69.07 o 
  17  11   6     4893.25     5030.82    157.48 o 
  18  11   6       46.13       -4.54     46.83 o 
  19  11   6     1992.87     2027.26    126.27 o 
  20  11   6      400.99      578.32    182.41 o 
   0  12   6     3211.27     3191.96    121.83 o 
   1  12   6       45.44       45.99     34.48 o 
   2  12   6      396.99      379.82     42.32 o 
   3  12   6     2446.18     2430.68     76.12 o 
   4  12   6      680.54      711.97     51.15 o 
   5  12   6     4614.30     4564.57    107.94 o 
   6  12   6      680.79      783.63     59.97 o 
   7  12   6     2532.67     2441.36     85.36 o 
   8  12   6     2976.60     2877.97    101.26 o 
   9  12   6       35.51      119.55     52.63 o 
  10  12   6     1550.43     1602.69     82.17 o 
  11  12   6     5936.26     5868.71    141.40 o 
  12  12   6     1219.71     1247.82     81.20 o 
  13  12   6     3373.63     3225.55    120.21 o 
  14  12   6      347.45      164.35     56.94 o 
  15  12   6     2875.31     3038.08    127.19 o 
  16  12   6      106.52      209.34     89.23 o 
  17  12   6      822.10      562.95     90.86 o 
  18  12   6      151.00       17.00    102.79 o 
   1  13   6    35994.44    36118.02    387.35 o 
   2  13   6     1234.89     1138.87     68.09 o 
   3  13   6    23587.57    23487.95    266.98 o 
   4  13   6       20.39      -21.85     54.06 o 
   5  13   6     7360.58     7462.96    141.21 o 
   6  13   6      261.80      248.05     50.37 o 
   7  13   6      691.04      688.54     61.11 o 
   8  13   6      181.66      255.06     72.57 o 
   9  13   6     1463.57     1502.04     86.56 o 
  10  13   6      402.08      322.07     65.33 o 
  11  13   6      348.51      437.72     70.75 o 
  12  13   6      931.77      996.31     84.46 o 
  13  13   6       64.32       -2.43     81.08 o 
  14  13   6      736.86      702.76     89.49 o 
  15  13   6      845.88      823.74     85.01 o 
  16  13   6       48.09      100.60     88.72 o 
  17  13   6      827.20      650.98    106.03 o 
   0  14   6      691.46      739.56     93.63 o 
   1  14   6      332.66      406.59     59.04 o 
   2  14   6      775.96      766.28     64.13 o 
   3  14   6     1805.13     1581.25     82.96 o 
   4  14   6      880.03      877.09     59.60 o 
   5  14   6     4216.39     4116.67    136.31 o 
   6  14   6      224.09      291.47     57.58 o 
   7  14   6     4787.20     4762.91    124.43 o 
   8  14   6     1927.26     1992.68     92.84 o 
   9  14   6      460.23      363.21     66.35 o 
  10  14   6     1138.90     1112.35     86.65 o 
  11  14   6      222.86      147.46     70.89 o 
  12  14   6       12.11      -77.46     77.46 o 
  13  14   6        6.14       33.19     39.90 o 
  14  14   6      150.85      179.07     80.74 o 
  15  14   6      178.41      156.84     91.93 o 
  16  14   6     1283.36     1251.21    151.85 o 
   1  15   6     6287.59     6493.51    155.31 o 
   2  15   6       91.47       51.91     66.70 o 
   3  15   6     4013.31     4064.25    119.21 o 
   4  15   6      617.61      666.70     88.88 o 
   5  15   6      841.57      793.88     67.37 o 
   6  15   6       11.32      113.36     58.18 o 
   7  15   6       63.07       88.34     92.45 o 
   8  15   6      108.95       82.27     61.98 o 
   9  15   6       22.47      -51.50     65.22 o 
  10  15   6      544.77      633.48    104.89 o 
  11  15   6      316.49      247.23     91.61 o 
  12  15   6     3582.04     3727.32    140.50 o 
  13  15   6      319.23      190.05     86.93 o 
  14  15   6     1002.82     1028.19    130.66 o 
   0  16   6       70.98        2.22    153.55 o 
   1  16   6      781.74      662.88    104.78 o 
   2  16   6      352.99      376.89     72.89 o 
   3  16   6     1698.72     1952.37    161.67 o 
   4  16   6      148.04      102.16    118.19 o 
   5  16   6     6327.75     6705.57    162.94 o 
   6  16   6       32.64       -2.21     60.61 o 
   7  16   6     4695.68     5031.41    146.39 o 
   8  16   6      639.52      741.13     82.99 o 
   9  16   6      784.88      890.14     88.34 o 
  10  16   6      336.95      313.12     80.85 o 
  11  16   6      479.89      558.03     90.98 o 
  12  16   6       28.83      142.09     95.10 o 
   1  17   6     2184.65     2112.50    175.96 o 
   2  17   6       17.86      -75.34    150.60 o 
   3  17   6     1202.63     1361.12    168.86 o 
   4  17   6      381.70      419.87    126.61 o 
   5  17   6     1658.00     1596.84    148.35 o 
   6  17   6       88.09       92.87    122.21 o 
   7  17   6     3129.48     3118.12    132.12 o 
   8  17   6        1.87       94.33     71.78 o 
   9  17   6      636.31      799.70     98.65 o 
   0  18   6     1337.59     1525.65    541.55 o 
   1  18   6        6.55      316.54    171.59 o 
   2  18   6      699.10      653.78    392.90 o 
   3  18   6        2.27      184.32    177.51 o 
   4  18   6       21.61     -180.02    185.87 o 
   5  18   6       62.92      201.12    172.20 o 
   1   1   7    29084.96    31483.77    329.42 o 
   2   1   7     5519.55     5960.10     65.13 o 
   3   1   7     6439.77     6601.46     81.97 o 
   4   1   7      583.41      622.41     29.25 o 
   5   1   7      927.30     1004.35     29.98 o 
   6   1   7     2451.31     2594.48     45.17 o 
   7   1   7     4508.80     5202.23     62.99 o 
   8   1   7       13.60       -2.75     14.92 o 
   9   1   7      372.81      361.81     23.18 o 
  10   1   7     1726.22     1621.80     40.43 o 
  11   1   7      148.34      158.30     22.50 o 
  12   1   7       13.48      -23.10     23.10 o 
  13   1   7     3368.87     3585.13     63.27 o 
  14   1   7      172.41      198.59     36.03 o 
  15   1   7     3614.84     3729.71     82.95 o 
  16   1   7      988.78     1087.04     58.53 o 
  17   1   7      595.54      705.02     70.62 o 
  18   1   7       58.39      -10.53     69.98 o 
  19   1   7     1521.82     1625.87    102.68 o 
  20   1   7      219.57      414.27    115.26 o 
  21   1   7      851.22      861.88    211.70 o 
  22   1   7      324.70      359.93    124.98 o 
  23   1   7      122.35       25.84    151.95 o 
  24   1   7      529.49      343.91    213.84 o 
   0   2   7    15934.04    16448.34    242.85 o 
   1   2   7       79.24       -1.69     14.34 o 
   2   2   7    10017.80    10157.50    109.91 o 
   3   2   7     1033.37     1062.20     29.06 o 
   4   2   7    13664.06    13395.06    150.91 o 
   5   2   7    24040.81    24668.06    236.93 o 
   6   2   7       51.65      234.60     16.89 o 
   7   2   7    35667.36    35316.73    308.88 o 
   8   2   7    12473.80    12370.42    116.97 o 
   9   2   7    42921.50    43086.84    334.79 o 
  10   2   7     6441.23     6522.46     74.93 o 
  11   2   7    25068.08    25534.49    221.12 o 
  12   2   7       64.18       42.10     26.21 o 
  13   2   7    32499.12    32973.99    312.79 o 
  14   2   7      195.50      175.64     36.63 o 
  15   2   7    21246.64    21936.96    247.14 o 
  16   2   7     1435.26     1433.26     64.85 o 
  17   2   7    21554.11    21930.77    267.20 o 
  18   2   7      315.66      327.01     74.03 o 
  19   2   7    24071.77    25210.19    385.24 o 
  20   2   7      295.71      413.46    134.47 o 
  21   2   7     7701.41     7881.29    269.15 o 
  22   2   7      707.55      659.21    173.25 o 
  23   2   7     2050.42     2251.19    253.37 o 
  24   2   7      236.05      106.04    152.37 o 
   1   3   7     4205.17     4041.34     69.66 o 
   2   3   7     4459.22     4548.38     66.30 o 
   3   3   7    34584.29    35948.03    345.68 o 
   4   3   7    11425.11    12202.28    140.63 o 
   5   3   7     8821.07     8597.51    216.66 o 
   6   3   7      814.63     1026.45     39.28 o 
   7   3   7     5356.83     5513.68     69.99 o 
   8   3   7     1820.25     2051.63     47.49 o 
   9   3   7     1202.45     1274.38     33.05 o 
  10   3   7      224.23      170.54     27.06 o 
  11   3   7      984.63      985.75     43.94 o 
  12   3   7    13028.87    12928.16    149.51 o 
  13   3   7       44.69       56.88     35.94 o 
  14   3   7      762.12      834.17     48.95 o 
  15   3   7      331.29      311.49     43.48 o 
  16   3   7      481.12      430.96     51.00 o 
  17   3   7      766.25      813.45     60.87 o 
  18   3   7      190.42      120.35     53.49 o 
  19   3   7     4485.60     4747.71    165.14 o 
  20   3   7       41.23     -129.07    142.36 o 
  21   3   7     3756.08     3918.42    166.93 o 
  22   3   7      343.00      220.82    177.16 o 
  23   3   7     1171.55     1531.96    191.36 o 
  24   3   7       67.30      -48.49    151.17 o 
   0   4   7      184.43      125.09     17.20 o 
   1   4   7      487.46      580.18     20.33 o 
   2   4   7    11060.76    11354.46    108.05 o 
   3   4   7    13928.06    15425.74    164.14 o 
   4   4   7       77.64       14.75     17.08 o 
   5   4   7     4423.06     5041.70     75.48 o 
   6   4   7      578.10      749.63     38.04 o 
   7   4   7      646.15      734.10     36.21 o 
   8   4   7      343.58      411.73     28.55 o 
   9   4   7     1215.28     1175.22     41.10 o 
  10   4   7     1960.76     2057.78     54.27 o 
  11   4   7       18.56      -11.74     31.66 o 
  12   4   7       12.00      -10.20     32.61 o 
  13   4   7     4984.29     4924.08     94.60 o 
  14   4   7      750.75      774.12     51.91 o 
  15   4   7       41.14      -14.32     41.24 o 
  16   4   7       21.01      -28.70     46.13 o 
  17   4   7     1221.70     1186.51     95.90 o 
  18   4   7      553.05      431.40     67.44 o 
  19   4   7       10.48      -44.78     58.65 o 
  20   4   7      105.74       28.31     50.06 o 
  21   4   7        9.73      164.88     95.72 o 
  22   4   7      349.54      302.70    124.88 o 
  23   4   7        8.85     -132.60    139.45 o 
  24   4   7      138.08      -80.59    157.55 o 
   1   5   7     9242.10     8965.18     86.82 o 
   2   5   7      131.90      176.17     17.24 o 
   3   5   7     5295.14     4758.41     60.33 o 
   4   5   7     2135.36     1983.70     49.88 o 
   5   5   7     1155.53      886.21     32.82 o 
   6   5   7     2905.78     3038.07     63.97 o 
   7   5   7     6858.95     7000.67    114.81 o 
   8   5   7      255.64      230.56     31.70 o 
   9   5   7     6876.89     7018.25    104.30 o 
  10   5   7     8039.11     7909.19    117.71 o 
  11   5   7     4431.94     4528.66     85.57 o 
  12   5   7     2790.33     2864.78     72.23 o 
  13   5   7      225.73      155.53     43.21 o 
  14   5   7     1844.02     1945.70     76.64 o 
  15   5   7      479.53      497.75     55.94 o 
  16   5   7     4494.41     4460.00    114.23 o 
  17   5   7      209.03      143.99     56.93 o 
  18   5   7      652.24      661.68     71.72 o 
  19   5   7        3.97      -28.02     61.53 o 
  20   5   7       93.52      -31.08     67.01 o 
  21   5   7       20.11        9.05     91.64 o 
  22   5   7       12.50       16.55    113.00 o 
  23   5   7       21.67       52.38    110.00 o 
   0   6   7    36437.38    37732.50    426.93 o 
   1   6   7      171.73      235.05     19.22 o 
   2   6   7    22208.53    22069.02    185.22 o 
   3   6   7    13523.33    14416.49    125.86 o 
   4   6   7     4339.61     4070.74     55.79 o 
   5   6   7    14708.31    15023.07    152.47 o 
   6   6   7      210.49      192.45     36.71 o 
   7   6   7    10109.37    10154.43    137.81 o 
   8   6   7     1200.04     1276.20     54.00 o 
   9   6   7    14253.81    13680.06    181.52 o 
  10   6   7     4146.10     4183.95     92.69 o 
  11   6   7    15127.19    15115.46    202.26 o 
  12   6   7      568.67      441.62     46.80 o 
  13   6   7     6765.22     6922.00    121.49 o 
  14   6   7     1228.67     1178.05     67.07 o 
  15   6   7     7221.23     7357.72    139.53 o 
  16   6   7     3966.13     3868.14    114.70 o 
  17   6   7     8303.30     8015.94    151.75 o 
  18   6   7      784.55      739.16     72.33 o 
  19   6   7     4919.70     5035.65    134.54 o 
  20   6   7      219.32      318.76     75.97 o 
  21   6   7     3172.23     3403.81    129.40 o 
  22   6   7      258.33      382.55    111.72 o 
  23   6   7     1191.44     1267.46    209.52 o 
   1   7   7    39329.28    39171.71    321.78 o 
   2   7   7     1786.22     1670.12     37.09 o 
   3   7   7    15814.07    14630.81    129.99 o 
   4   7   7      668.18      505.43     25.18 o 
   5   7   7    38454.19    39189.98    332.43 o 
   6   7   7     1766.08     1795.45     50.80 o 
   7   7   7    15523.75    15402.45    224.70 o 
   8   7   7     2285.99     2260.71     71.40 o 
   9   7   7     2408.80     2457.45     80.92 o 
  10   7   7      429.61      344.31     45.06 o 
  11   7   7     2849.36     2902.27     92.25 o 
  12   7   7        4.60      -22.29     44.98 o 
  13   7   7      729.81      686.02     61.36 o 
  14   7   7       73.94       77.85     54.12 o 
  15   7   7      337.98      251.39     58.98 o 
  16   7   7     3280.31     3231.15    109.99 o 
  17   7   7     1010.16      793.25     72.61 o 
  18   7   7      778.36      719.10     67.49 o 
  19   7   7     2845.14     2740.99    113.94 o 
  20   7   7      975.68     1335.19     95.44 o 
  21   7   7     2765.99     2568.83    125.28 o 
  22   7   7      601.26      665.42    131.16 o 
   0   8   7     5021.28     5073.66    102.39 o 
   1   8   7     1081.97     1161.07     34.98 o 
   2   8   7     1371.24     1307.22     34.56 o 
   3   8   7     2794.36     2918.56     48.31 o 
   4   8   7      659.16      593.85     28.48 o 
   5   8   7     2647.11     2588.03     62.26 o 
   6   8   7    10133.15     9366.20    143.60 o 
   7   8   7      144.93      123.42     37.57 o 
   8   8   7    22839.15    22355.28    280.89 o 
   9   8   7     5969.47     6053.31    118.27 o 
  10   8   7    11746.59    11245.48    231.43 o 
  11   8   7     3159.71     3038.93     92.97 o 
  12   8   7      617.37      658.89     59.26 o 
  13   8   7      611.17      700.59     63.85 o 
  14   8   7       19.27       39.10     53.11 o 
  15   8   7     1084.76      921.80     74.24 o 
  16   8   7     1512.84     1555.10     87.79 o 
  17   8   7       46.39      -44.79     62.74 o 
  18   8   7     2039.48     1991.05    100.36 o 
  19   8   7       55.02        7.57     58.89 o 
  20   8   7      327.58      290.51     79.63 o 
  21   8   7       67.95       72.58     80.59 o 
  22   8   7       62.86      -82.95     88.30 o 
   1   9   7    12034.34    11626.98    122.21 o 
   2   9   7     1309.32     1377.67     38.29 o 
   3   9   7     3587.48     3397.60     58.29 o 
   4   9   7    13789.38    13730.09    154.69 o 
   5   9   7     8081.47     7843.99    129.60 o 
   6   9   7     7332.02     6907.72    122.09 o 
   7   9   7    12893.33    12926.69    179.14 o 
   8   9   7     3605.57     3370.14     88.02 o 
   9   9   7      799.48      783.28     59.91 o 
  10   9   7        7.47      124.91     47.44 o 
  11   9   7     3338.77     3161.95    101.53 o 
  12   9   7      207.11      182.80     44.44 o 
  13   9   7     2303.77     2179.56     91.68 o 
  14   9   7     1900.18     1870.72     93.06 o 
  15   9   7      239.78      238.45     64.54 o 
  16   9   7       27.65       24.28     63.38 o 
  17   9   7       35.43      -65.51     65.51 o 
  18   9   7     1398.52     1360.36     94.77 o 
  19   9   7      341.87      404.79     82.56 o 
  20   9   7     3696.21     3465.68    134.95 o 
  21   9   7        6.75      -53.67     93.42 o 
   0  10   7    16719.08    16061.62    234.49 o 
   1  10   7       20.80       -4.90     25.39 o 
   2  10   7     2697.99     2601.92     57.26 o 
   3  10   7      582.87      546.51     40.75 o 
   4  10   7       72.63       36.64     33.48 o 
   5  10   7      709.07      725.55     50.71 o 
   6  10   7     1476.55     1494.16     65.41 o 
   7  10   7     5884.69     5720.90    119.48 o 
   8  10   7      339.81      317.03     52.44 o 
   9  10   7     1757.06     1608.37     77.23 o 
  10  10   7      789.99      874.68     64.64 o 
  11  10   7      307.06      211.70     47.29 o 
  12  10   7     1043.61      975.22     74.79 o 
  13  10   7      618.69      659.11     68.15 o 
  14  10   7      337.92      276.32     53.73 o 
  15  10   7      382.68      377.84     69.34 o 
  16  10   7     2998.23     3115.88    119.46 o 
  17  10   7       13.54      -67.50     67.50 o 
  18  10   7     4103.74     4198.44    142.22 o 
  19  10   7        6.18       87.90     78.56 o 
  20  10   7     1603.13     1550.08    119.40 o 
   1  11   7    24887.81    25036.41    269.93 o 
   2  11   7     3518.20     3680.22     81.99 o 
   3  11   7    10325.71     9993.72    149.47 o 
   4  11   7     2562.84     2615.17     81.96 o 
   5  11   7    12379.81    12248.58    190.31 o 
   6  11   7     4592.24     4463.17    111.81 o 
   7  11   7    11063.33    10968.06    213.65 o 
   8  11   7     1377.71     1283.27     71.47 o 
   9  11   7     9986.12     9414.16    162.99 o 
  10  11   7     8028.31     7643.25    147.33 o 
  11  11   7     3109.79     2869.43    101.60 o 
  12  11   7     5100.26     5158.56    134.26 o 
  13  11   7      126.73       82.25     55.16 o 
  14  11   7     8860.76     9095.92    177.26 o 
  15  11   7        6.72       30.42     67.16 o 
  16  11   7     3718.29     3779.85    137.92 o 
  17  11   7      473.00      498.63     71.70 o 
  18  11   7     2191.89     2309.30    123.21 o 
  19  11   7     1207.73     1085.72    110.92 o 
   0  12   7     3906.77     4220.41    127.89 o 
   1  12   7      709.71      728.86     49.97 o 
   2  12   7     4019.53     4255.58     95.25 o 
   3  12   7     1377.03     1419.07     65.59 o 
   4  12   7      438.84      453.16     50.92 o 
   5  12   7     4000.07     4015.79    107.98 o 
   6  12   7     4735.90     4483.25    116.65 o 
   7  12   7     2199.65     2277.91     90.69 o 
   8  12   7     5914.63     5909.41    131.61 o 
   9  12   7     1185.85     1258.38     74.94 o 
  10  12   7      797.41      793.17     69.14 o 
  11  12   7      126.35      121.17     57.88 o 
  12  12   7      165.78       94.07     62.65 o 
  13  12   7      244.73      315.67     66.56 o 
  14  12   7      122.64       84.44     68.46 o 
  15  12   7     2636.81     2620.68    115.45 o 
  16  12   7     3068.04     3170.32    133.26 o 
  17  12   7     1020.26     1181.52    103.60 o 
  18  12   7     1619.11     1634.25    130.74 o 
   1  13   7     9285.28     9499.11    153.24 o 
   2  13   7     1574.53     1830.89     97.48 o 
   3  13   7     7249.84     7344.41    139.91 o 
   4  13   7     5713.77     5688.70    124.88 o 
   5  13   7     3423.77     3256.53    104.78 o 
   6  13   7     1086.58     1133.14     73.46 o 
   7  13   7     1721.75     1724.86     83.27 o 
   8  13   7       73.56      153.44     56.82 o 
   9  13   7      935.60      933.86     74.81 o 
  10  13   7     1244.06     1255.58     84.56 o 
  11  13   7      735.47      710.73     74.09 o 
  12  13   7     3830.39     3781.66    122.80 o 
  13  13   7       42.44       81.34     65.29 o 
  14  13   7     4058.80     4082.03    145.91 o 
  15  13   7        0.11       24.26    100.58 o 
  16  13   7     2033.11     2130.90    139.42 o 
  17  13   7      141.95      105.47     98.56 o 
   0  14   7     3662.51     3668.10    165.77 o 
   1  14   7      496.14      547.40     56.08 o 
   2  14   7      889.57      954.98     60.78 o 
   3  14   7      702.77      830.32     87.26 o 
   4  14   7      103.36       49.24     50.69 o 
   5  14   7      375.33      375.84     60.50 o 
   6  14   7     2481.34     2508.21     99.57 o 
   7  14   7      406.05      504.26     64.35 o 
   8  14   7     6643.05     6698.92    149.96 o 
   9  14   7     1052.73      953.86    100.17 o 
  10  14   7     3471.14     3375.93    123.85 o 
  11  14   7      358.77      253.61     72.70 o 
  12  14   7     1602.97     1538.83    102.99 o 
  13  14   7     1102.17     1278.91    108.28 o 
  14  14   7       32.35      108.37     77.93 o 
  15  14   7      460.06      414.72    107.50 o 
  16  14   7     1111.02      914.15    175.65 o 
   1  15   7     6768.79     6973.80    186.89 o 
   2  15   7     2359.84     2173.42    103.63 o 
   3  15   7     1555.69     1598.46     72.40 o 
   4  15   7     7621.20     7711.66    151.43 o 
   5  15   7     3700.68     3712.50    112.20 o 
   6  15   7     4671.95     4867.27    136.13 o 
   7  15   7     4465.42     4237.88    135.17 o 
   8  15   7     1153.37     1241.95     87.53 o 
   9  15   7     2752.34     2756.17    111.37 o 
  10  15   7       49.05       15.22     70.20 o 
  11  15   7     1312.36     1200.92    139.75 o 
  12  15   7      507.21      384.38     88.60 o 
  13  15   7      359.87      387.68     93.32 o 
  14  15   7      457.52      491.23    124.56 o 
   0  16   7     4636.04     4787.31    312.26 o 
   1  16   7       85.32      -49.97     89.20 o 
   2  16   7     2529.32     2616.76    199.25 o 
   3  16   7      296.01      272.70    105.87 o 
   4  16   7        5.63      -80.84     80.84 o 
   5  16   7       28.61       99.67     69.79 o 
   6  16   7     1513.73     1572.29     86.76 o 
   7  16   7      458.20      600.07     81.45 o 
   8  16   7     2932.05     3403.45    130.53 o 
   9  16   7     1147.92     1195.01     95.70 o 
  10  16   7     2040.83     2463.23    128.98 o 
  11  16   7     1827.40     2052.56    257.68 o 
  12  16   7      361.71      426.79    102.96 o 
   1  17   7     1856.88     2109.68    174.21 o 
   2  17   7     2041.92     2055.93    181.71 o 
   3  17   7      466.42      442.33    176.56 o 
   4  17   7     2629.60     2838.08    208.81 o 
   5  17   7     1485.00     1533.17    144.37 o 
   6  17   7     2584.51     2732.24    124.32 o 
   7  17   7     2320.51     2471.29    149.08 o 
   8  17   7       98.10       81.83     76.52 o 
   9  17   7     2117.16     2470.14    161.73 o 
   0  18   7     4493.23     4162.30    507.17 o 
   1  18   7        0.18      -80.40    136.73 o 
   2  18   7     5179.20     6069.61    356.96 o 
   3  18   7       41.06      307.01    233.73 o 
   4  18   7     2113.71     2242.46    299.52 o 
   0   0   8   196956.75   197887.14   3711.42 o 
   1   0   8    40120.37    41115.92    430.27 o 
   2   0   8    99055.74   100200.46   1121.89 o 
   3   0   8   144834.25   149931.47   1897.90 o 
   4   0   8      105.77       19.91     28.03 o 
   5   0   8   135914.08   141107.22   1677.96 o 
   6   0   8     1148.28     1807.13     57.54 o 
   7   0   8    37397.56    37447.95    478.61 o 
   8   0   8     1811.28     1955.29     55.86 o 
   9   0   8     2120.40     1893.38     58.44 o 
  10   0   8     1585.83     1829.50     61.12 o 
  11   0   8     2171.56     2092.19     68.08 o 
  12   0   8     8542.18     8459.21    136.26 o 
  13   0   8     1086.17     1115.90     70.12 o 
  14   0   8     1583.66     1743.21     73.42 o 
  15   0   8     4887.82     4864.73    158.81 o 
  16   0   8     6793.50     7222.35    200.38 o 
  17   0   8    10755.97    10963.96    413.22 o 
  18   0   8     7931.07     8656.39    268.72 o 
  19   0   8    12122.54    12481.51    495.19 o 
  20   0   8      316.01      107.40    176.98 o 
  21   0   8    16331.48    17152.76    801.10 o 
  22   0   8     1104.55     1213.78    234.25 o 
  23   0   8     6739.70     7074.79   1128.84 o 
  24   0   8     3681.23     3653.26    458.37 o 
   1   1   8    68063.66    69509.75    577.03 o 
   2   1   8     1852.85     2131.93     40.08 o 
   3   1   8    57647.34    61169.38    525.38 o 
   4   1   8    41913.87    44491.62    403.52 o 
   5   1   8    23133.82    24909.29    230.94 o 
   6   1   8    27334.46    29113.27    267.79 o 
   7   1   8     3066.29     3054.71     53.80 o 
   8   1   8      135.71      130.52     19.88 o 
   9   1   8      106.84       96.75     19.70 o 
  10   1   8    13634.99    14413.09    141.22 o 
  11   1   8      101.99       90.29     23.38 o 
  12   1   8    17955.95    18222.74    170.27 o 
  13   1   8        3.22       20.36     28.89 o 
  14   1   8    19897.80    20542.76    221.27 o 
  15   1   8     1989.08     1933.99     66.90 o 
  16   1   8     3743.23     3923.61    116.74 o 
  17   1   8     2511.43     2659.94    105.03 o 
  18   1   8      675.97      651.77     85.03 o 
  19   1   8       58.44      -71.51     83.45 o 
  20   1   8      296.15      296.62    104.94 o 
  21   1   8      569.93      765.01    148.60 o 
  22   1   8      698.93      791.57    189.50 o 
  23   1   8     2650.67     2863.88    244.32 o 
  24   1   8      918.71      538.95    159.63 o 
   0   2   8     1350.08     1265.77     51.44 o 
   1   2   8      120.15      188.70     23.54 o 
   2   2   8     4542.97     4944.07     60.12 o 
   3   2   8     1053.75     1056.68     34.60 o 
   4   2   8     5318.95     6083.39     78.54 o 
   5   2   8    33303.27    35251.89    341.75 o 
   6   2   8     8471.23     8281.32     96.33 o 
   7   2   8    32160.72    33865.75    308.72 o 
   8   2   8    31986.05    32622.65    290.55 o 
   9   2   8      969.24      972.37     31.30 o 
  10   2   8    11046.48    11257.89    110.33 o 
  11   2   8     3892.02     3627.96     62.86 o 
  12   2   8     3395.12     3574.11     71.27 o 
  13   2   8     3220.27     3256.71     71.88 o 
  14   2   8      221.56      214.27     39.47 o 
  15   2   8     2187.61     2285.70     71.74 o 
  16   2   8     2252.82     2448.20     82.50 o 
  17   2   8      293.80      296.99     61.92 o 
  18   2   8     4226.73     4489.34    204.17 o 
  19   2   8     3176.10     3443.05    147.72 o 
  20   2   8     1037.81     1170.08    117.07 o 
  21   2   8     4253.46     4235.15    212.58 o 
  22   2   8       34.17     -131.83    131.83 o 
  23   2   8     1127.00     1597.43    191.98 o 
  24   2   8       78.63      110.93    128.88 o 
   1   3   8    12550.77    13013.30    137.75 o 
   2   3   8    12066.83    12111.32    135.14 o 
   3   3   8     3804.13     4012.95     60.70 o 
   4   3   8    40172.81    39956.40    371.24 o 
   5   3   8    19806.59    20855.65    237.18 o 
   6   3   8    20415.13    20366.92    210.41 o 
   7   3   8    24159.40    24767.52    235.84 o 
   8   3   8    11701.97    11877.38    125.85 o 
   9   3   8    26591.66    26693.82    231.67 o 
  10   3   8       64.74       59.11     27.49 o 
  11   3   8    20677.57    20843.27    219.70 o 
  12   3   8     1596.81     1632.99     59.77 o 
  13   3   8     1391.11     1429.34     56.89 o 
  14   3   8     1376.39     1348.05     58.10 o 
  15   3   8     9212.93     9153.79    148.00 o 
  16   3   8     2419.22     2387.38     84.68 o 
  17   3   8     7323.29     7096.09    140.39 o 
  18   3   8     7539.71     7517.94    161.16 o 
  19   3   8     4019.34     4187.71    170.67 o 
  20   3   8     9829.40     9866.93    304.25 o 
  21   3   8     1061.45      815.88    120.66 o 
  22   3   8     5960.45     6658.73    315.12 o 
  23   3   8       78.70     -104.21    154.32 o 
  24   3   8     3455.33     3837.70    262.87 o 
   0   4   8    12744.21    13335.36    188.91 o 
   1   4   8     9318.37    10034.61    103.80 o 
   2   4   8       81.98      145.43     17.64 o 
   3   4   8       17.31       40.17     12.08 o 
   4   4   8     4200.39     3646.46     89.43 o 
   5   4   8      360.79      417.16     29.50 o 
   6   4   8    17380.25    16023.72    195.20 o 
   7   4   8      610.30      570.77     35.72 o 
   8   4   8    23313.67    22020.63    294.38 o 
   9   4   8    13565.42    13194.75    164.02 o 
  10   4   8    17693.25    17664.26    265.47 o 
  11   4   8    54204.79    53224.57    495.12 o 
  12   4   8     3011.99     3041.77     75.60 o 
  13   4   8    33024.54    32458.07    316.03 o 
  14   4   8      255.83      196.84     32.81 o 
  15   4   8    21912.38    21910.06    258.12 o 
  16   4   8     4371.02     4514.74    115.93 o 
  17   4   8     7025.48     6930.93    142.84 o 
  18   4   8     3965.70     4078.71    131.55 o 
  19   4   8      961.55      683.56     73.86 o 
  20   4   8     2253.73     2448.89    139.49 o 
  21   4   8        0.24      -27.16    100.40 o 
  22   4   8      117.59      127.89    105.26 o 
  23   4   8       56.58      224.95    157.88 o 
  24   4   8       27.47      346.50    284.44 o 
   1   5   8     7046.40     7240.73     77.14 o 
   2   5   8     1966.68     1775.63     38.37 o 
   3   5   8     4353.16     4173.15     55.96 o 
   4   5   8    15543.10    15815.46    158.79 o 
   5   5   8    41617.14    41353.51    404.23 o 
   6   5   8    22041.88    21943.00    259.74 o 
   7   5   8    41678.03    41075.20    495.22 o 
   8   5   8      443.02      534.23     37.39 o 
   9   5   8    32199.94    30912.85    339.88 o 
  10   5   8     4340.44     3922.03     80.90 o 
  11   5   8    12258.10    11580.36    168.31 o 
  12   5   8     4915.21     4564.20    130.77 o 
  13   5   8      179.73      152.79     41.83 o 
  14   5   8     7579.12     7211.56    184.04 o 
  15   5   8     7896.74     8123.97    149.22 o 
  16   5   8     1965.33     1926.84     82.37 o 
  17   5   8     7479.77     7762.35    153.87 o 
  18   5   8        2.54        8.27     58.84 o 
  19   5   8    12153.82    12280.96    208.38 o 
  20   5   8     2710.62     2722.94    128.73 o 
  21   5   8     1960.43     2077.26    140.27 o 
  22   5   8     1237.57     1547.34    132.56 o 
  23   5   8      701.01      653.96    140.60 o 
   0   6   8    20134.05    18498.92    240.98 o 
   1   6   8     4753.60     5060.89     61.53 o 
   2   6   8    25148.68    24051.25    200.82 o 
   3   6   8     1098.37     1079.11     35.31 o 
   4   6   8     7672.58     7565.14     89.99 o 
   5   6   8     2244.64     2381.80     51.23 o 
   6   6   8      370.51      441.45     35.27 o 
   7   6   8     1889.23     1935.31     87.16 o 
   8   6   8     1004.16      857.35     52.57 o 
   9   6   8     7691.26     7664.69    126.07 o 
  10   6   8      260.13      372.36     44.74 o 
  11   6   8    18379.33    18394.20    235.13 o 
  12   6   8      255.70      188.24     47.67 o 
  13   6   8    11444.83    11277.62    168.52 o 
  14   6   8      353.90      364.92     55.38 o 
  15   6   8    13006.94    12716.19    229.89 o 
  16   6   8     3505.57     3666.65    113.90 o 
  17   6   8     1451.71     1520.17     87.76 o 
  18   6   8     5029.07     5012.47    129.63 o 
  19   6   8      206.51      110.37     72.86 o 
  20   6   8       26.47       -2.76     74.42 o 
  21   6   8       12.08      -41.69     98.46 o 
  22   6   8     1290.91     1044.75    137.67 o 
  23   6   8      513.57      735.97    150.22 o 
   1   7   8     7841.15     7829.39     86.32 o 
   2   7   8     3913.19     4076.83     56.84 o 
   3   7   8      308.76      384.49     23.71 o 
   4   7   8     7780.99     8093.87     94.21 o 
   5   7   8    11234.72    11151.24    125.90 o 
   6   7   8     1203.65     1280.58     71.05 o 
   7   7   8     3926.84     4034.09    113.87 o 
   8   7   8     5298.98     5254.65    104.74 o 
   9   7   8     4540.95     4530.49    107.03 o 
  10   7   8     6068.50     6019.66    115.65 o 
  11   7   8     1109.38     1021.79     64.41 o 
  12   7   8     3899.61     3816.18    101.32 o 
  13   7   8      275.43      363.18     56.64 o 
  14   7   8    18890.21    18658.94    254.56 o 
  15   7   8      224.94      198.69     58.70 o 
  16   7   8     9944.69     9623.28    174.35 o 
  17   7   8     2463.31     2588.97    106.34 o 
  18   7   8     1547.75     1577.22     91.32 o 
  19   7   8     4111.01     4165.87    141.53 o 
  20   7   8       87.46       71.78     76.53 o 
  21   7   8       64.98      -79.92     79.92 o 
  22   7   8      349.96      346.80    103.25 o 
   0   8   8    12956.38    13302.74    196.29 o 
   1   8   8     2114.35     2244.94     46.53 o 
   2   8   8     4878.95     5058.42     67.34 o 
   3   8   8    11801.70    11754.30    116.75 o 
   4   8   8     5170.25     4960.98     74.40 o 
   5   8   8    17207.37    16511.54    202.79 o 
   6   8   8      841.00      833.52     50.83 o 
   7   8   8     7827.01     7223.71    125.97 o 
   8   8   8     8427.74     8685.06    158.95 o 
   9   8   8     7937.12     7772.04    137.59 o 
  10   8   8     2439.51     2143.58    124.92 o 
  11   8   8        6.44      -17.37     46.07 o 
  12   8   8      496.48      503.54     58.26 o 
  13   8   8       31.14      103.45     53.90 o 
  14   8   8      258.42      267.20     59.85 o 
  15   8   8       31.36       -3.29     58.18 o 
  16   8   8     1963.90     1822.24     93.92 o 
  17   8   8      353.09      407.30     72.73 o 
  18   8   8     2046.90     2089.86    105.70 o 
  19   8   8     2517.27     2658.46    117.05 o 
  20   8   8      303.02      136.43     82.48 o 
  21   8   8     3037.95     3081.00    136.42 o 
  22   8   8      170.60      175.69     94.23 o 
   1   9   8    54061.25    53284.63    451.90 o 
   2   9   8     1786.37     1904.50     47.55 o 
   3   9   8    27984.82    27179.69    257.09 o 
   4   9   8    17825.36    17514.60    207.93 o 
   5   9   8     9752.57     9362.41    146.98 o 
   6   9   8     5585.51     5467.64    109.26 o 
   7   9   8     2309.41     2061.51     74.89 o 
   8   9   8     1708.58     1763.94     69.96 o 
   9   9   8      122.36       96.31     44.64 o 
  10   9   8       54.28       49.31     44.52 o 
  11   9   8      524.03      316.43     47.84 o 
  12   9   8      210.02      197.77     54.75 o 
  13   9   8      121.02       38.96     55.58 o 
  14   9   8       14.35      -26.79     56.61 o 
  15   9   8      837.31      776.54     75.66 o 
  16   9   8       44.83      -37.24     62.93 o 
  17   9   8      177.69       76.41     68.93 o 
  18   9   8     3637.77     3467.83    128.18 o 
  19   9   8      270.04      294.56    100.74 o 
  20   9   8     5728.04     6149.91    167.94 o 
  21   9   8      765.38      684.15     93.97 o 
   0  10   8      294.46      271.11     53.44 o 
   1  10   8     1738.63     1678.37     57.28 o 
   2  10   8       46.28       19.43     30.17 o 
   3  10   8    15025.00    14786.34    186.32 o 
   4  10   8     3519.80     3309.70     83.81 o 
   5  10   8    13525.08    13126.63    188.15 o 
   6  10   8    17502.31    16741.19    226.11 o 
   7  10   8     7024.29     6843.68    129.79 o 
   8  10   8    11365.61    10978.08    179.73 o 
   9  10   8     4760.43     4682.84    128.11 o 
  10  10   8     8594.18     7994.32    154.63 o 
  11  10   8      835.75      834.17     66.24 o 
  12  10   8      944.15      945.60     73.96 o 
  13  10   8      785.69      808.58     75.18 o 
  14  10   8      600.84      655.04     73.24 o 
  15  10   8     1561.31     1472.37     90.16 o 
  16  10   8     2163.66     2050.20    104.30 o 
  17  10   8     2055.71     1965.88    106.12 o 
  18  10   8     2737.23     2836.41    123.10 o 
  19  10   8     4724.41     5023.45    157.72 o 
  20  10   8      393.94      314.24     92.57 o 
   1  11   8     2757.89     2752.84     75.49 o 
   2  11   8     1486.55     1352.23     55.03 o 
   3  11   8     1948.21     1990.46     83.42 o 
   4  11   8     1635.77     1621.35     70.21 o 
   5  11   8     4275.61     4214.08    101.18 o 
   6  11   8      992.83      956.14     63.44 o 
   7  11   8     1388.92     1233.75     69.98 o 
   8  11   8     1997.13     1822.92     82.37 o 
   9  11   8      189.25      225.98     55.97 o 
  10  11   8      631.07      553.82     62.78 o 
  11  11   8      714.33      589.26     65.76 o 
  12  11   8       60.51      101.25     53.62 o 
  13  11   8        6.20       -6.60     61.43 o 
  14  11   8      127.57       96.36     63.91 o 
  15  11   8       31.90      -11.79     37.37 o 
  16  11   8      230.79      138.91     70.29 o 
  17  11   8       11.57       10.14     73.22 o 
  18  11   8      136.48      222.02     81.16 o 
  19  11   8      315.19      170.55     97.10 o 
   0  12   8     7317.13     7729.70    178.88 o 
   1  12   8       17.17      -33.26     36.58 o 
   2  12   8     5060.42     5292.92    124.24 o 
   3  12   8      811.23      799.11     59.55 o 
   4  12   8     1723.24     1528.50     72.19 o 
   5  12   8      395.52      443.22     65.57 o 
   6  12   8      137.00       69.96     51.58 o 
   7  12   8      141.48      136.48     48.99 o 
   8  12   8      206.10      197.02     55.43 o 
   9  12   8      112.73       27.03     52.20 o 
  10  12   8      671.91      582.86     71.44 o 
  11  12   8      256.63      428.55     67.06 o 
  12  12   8       36.01       85.72     61.97 o 
  13  12   8     2318.62     2307.76    108.64 o 
  14  12   8      922.00     1092.90     90.75 o 
  15  12   8      745.37      622.35     81.82 o 
  16  12   8     1364.75     1484.84     99.49 o 
  17  12   8      135.25      224.46     76.74 o 
  18  12   8     1257.37     1309.06    135.84 o 
   1  13   8      576.40      488.25     62.69 o 
   2  13   8       14.67       25.30     46.68 o 
   3  13   8      736.53      735.03     61.77 o 
   4  13   8      928.83      859.05     67.80 o 
   5  13   8     4173.56     4027.60    119.81 o 
   6  13   8      220.87      240.00     57.23 o 
   7  13   8    10567.26    10321.44    190.10 o 
   8  13   8     1194.94     1227.18     82.73 o 
   9  13   8     7567.89     7281.37    156.95 o 
  10  13   8     6766.56     6973.15    150.04 o 
  11  13   8      522.33      429.60     67.53 o 
  12  13   8     3095.07     2996.52    115.64 o 
  13  13   8      101.72      -13.72     64.74 o 
  14  13   8     3646.81     3637.44    144.61 o 
  15  13   8       89.71       99.92     81.69 o 
  16  13   8     1894.42     2160.14    141.79 o 
  17  13   8     2235.42     2358.88    174.37 o 
   0  14   8     6328.59     6797.41    321.36 o 
   1  14   8       60.59      113.95     63.27 o 
   2  14   8     5040.62     4981.91    118.59 o 
   3  14   8       38.69      -47.70     60.93 o 
   4  14   8     2085.41     2159.33     90.49 o 
   5  14   8       39.52       68.19     75.45 o 
   6  14   8       30.15       23.80     57.92 o 
   7  14   8     4394.85     4360.19    130.36 o 
   8  14   8      426.70      318.16     70.92 o 
   9  14   8     7128.52     7142.97    165.14 o 
  10  14   8      192.62      162.47     69.15 o 
  11  14   8     2005.50     1936.22    103.31 o 
  12  14   8       10.53      -65.02     67.96 o 
  13  14   8     3634.86     3720.66    143.43 o 
  14  14   8       20.41      -82.79     82.79 o 
  15  14   8     5629.81     6125.43    206.23 o 
   1  15   8     2098.96     2153.17     99.58 o 
   2  15   8       16.84       99.26     65.15 o 
   3  15   8     2069.06     2125.46    109.26 o 
   4  15   8       33.78       54.79     54.79 o 
   5  15   8     1735.15     1799.92     88.23 o 
   6  15   8      321.20      477.14     73.91 o 
   7  15   8     4197.10     4149.81    131.10 o 
   8  15   8      363.55      441.54     73.48 o 
   9  15   8     2917.85     3067.54    122.71 o 
  10  15   8        2.25       26.22     79.09 o 
  11  15   8      488.80      493.00     86.16 o 
  12  15   8      611.35      634.91     89.97 o 
  13  15   8       16.07      -39.52     91.25 o 
  14  15   8       60.92      -40.97    125.63 o 
   0  16   8     1409.92     1672.34    219.90 o 
   1  16   8        1.94      -53.39     85.21 o 
   2  16   8     1094.98     1125.19     88.87 o 
   3  16   8      192.08      238.87    109.66 o 
   4  16   8      648.55      699.51    106.25 o 
   5  16   8        3.58      -35.26     77.61 o 
   6  16   8     2444.53     2709.97    116.24 o 
   7  16   8      125.55       -2.26     64.52 o 
   8  16   8     3463.93     3833.56    132.73 o 
   9  16   8     1171.00     1198.50     99.05 o 
  10  16   8     1141.26     1052.65    101.52 o 
  11  16   8     1251.18     1369.78    115.98 o 
   1  17   8      303.23      484.46    127.98 o 
   2  17   8     1305.09     1503.10    100.74 o 
   3  17   8     1201.24     1443.60    137.05 o 
   4  17   8      436.47      419.74    205.68 o 
   5  17   8      876.32      880.65     90.05 o 
   6  17   8     1475.14     1441.04    127.52 o 
   7  17   8       53.95       70.07     66.82 o 
   8  17   8      435.57      455.51     80.25 o 
   9  17   8        1.91      -48.35     95.54 o 
   0  18   8      265.25      370.19    194.00 o 
   1  18   8      196.27     -157.96    157.96 o 
   2  18   8       59.30     -299.07    299.07 o 
   3  18   8      642.41      715.70    208.55 o 
   4  18   8       24.99       73.63    109.40 o 
   1   1   9    29688.18    30877.22    263.63 o 
   2   1   9     2131.54     2118.85     37.15 o 
   3   1   9     5156.11     4745.16     59.36 o 
   4   1   9     3113.44     3085.30     50.55 o 
   5   1   9    14899.54    14485.27    147.33 o 
   6   1   9    11825.84    11833.57    127.30 o 
   7   1   9     7968.40     7611.96     94.18 o 
   8   1   9     8238.86     8366.58     98.68 o 
   9   1   9    11394.37    11266.78    116.42 o 
  10   1   9     4380.66     4302.21     63.12 o 
  11   1   9     2767.86     2790.80     55.51 o 
  12   1   9      304.09      266.81     29.30 o 
  13   1   9      110.94       87.56     32.50 o 
  14   1   9      932.41      994.61     48.08 o 
  15   1   9       94.93       24.24     39.81 o 
  16   1   9     8023.45     8538.22    185.30 o 
  17   1   9     2957.04     2994.84    110.66 o 
  18   1   9     3523.18     3681.92    138.55 o 
  19   1   9     2790.59     2633.89    158.22 o 
  20   1   9     3659.71     3603.52    179.08 o 
  21   1   9     1904.48     1963.25    166.70 o 
  22   1   9      352.48      407.46    147.34 o 
  23   1   9     3142.34     3078.20    227.88 o 
  24   1   9      610.41      715.00    162.95 o 
   0   2   9     8129.16     8280.32    123.39 o 
   1   2   9     2177.57     2469.50     42.46 o 
   2   2   9    10483.09    10773.99    113.85 o 
   3   2   9       28.54       -3.99     15.09 o 
   4   2   9     1244.37     1083.97     38.94 o 
   5   2   9       58.91       54.66     15.96 o 
   6   2   9     6311.47     5773.62     76.87 o 
   7   2   9     6489.69     6797.75     88.07 o 
   8   2   9    10158.67    10479.95    127.88 o 
   9   2   9     7126.57     7146.07     95.15 o 
  10   2   9     5870.54     5976.82     82.11 o 
  11   2   9    16896.20    16751.46    158.61 o 
  12   2   9     1697.44     1579.39     54.80 o 
  13   2   9     8862.81     8826.13    124.37 o 
  14   2   9     2334.09     2261.64     69.23 o 
  15   2   9     8684.33     8766.42    142.37 o 
  16   2   9      547.79      534.55     53.24 o 
  17   2   9     3879.33     3803.24    140.37 o 
  18   2   9      773.31     1054.05    196.54 o 
  19   2   9      807.24      999.69    107.09 o 
  20   2   9      133.22      103.25    104.03 o 
  21   2   9      122.18       40.71    104.58 o 
  22   2   9      169.33        4.97    135.03 o 
  23   2   9      407.16       62.17    228.24 o 
  24   2   9        7.83       70.33    209.55 o 
   1   3   9    18953.00    18807.00    189.98 o 
   2   3   9     3839.26     4133.28     68.72 o 
   3   3   9    30525.06    30300.11    290.14 o 
   4   3   9       52.81       16.94     21.62 o 
   5   3   9    51899.32    52304.43    626.27 o 
   6   3   9     3376.28     3892.94    113.55 o 
   7   3   9    24655.33    24216.90    240.65 o 
   8   3   9       63.56       39.44     27.01 o 
   9   3   9    22636.88    22241.25    222.35 o 
  10   3   9      954.06     1146.09     47.13 o 
  11   3   9     5067.09     4943.73     95.21 o 
  12   3   9    12321.41    12568.30    161.83 o 
  13   3   9      355.36      347.89     42.62 o 
  14   3   9     4143.79     4201.35     98.77 o 
  15   3   9      940.73      974.53     58.82 o 
  16   3   9      299.96      283.25     54.50 o 
  17   3   9     1151.12     1256.25     75.32 o 
  18   3   9      236.49      230.23     76.40 o 
  19   3   9     1906.06     1997.92    125.21 o 
  20   3   9      404.13      346.36    131.25 o 
  21   3   9     2223.78     2074.98    148.96 o 
  22   3   9       58.99     -123.79    124.09 o 
  23   3   9     2168.71     2314.26    212.00 o 
  24   3   9      202.18       47.01    161.17 o 
   0   4   9       71.09      -21.14     21.14 o 
   1   4   9       53.92       54.05     17.46 o 
   2   4   9     7260.90     6926.48     89.50 o 
   3   4   9       13.47       27.69     18.10 o 
   4   4   9    24243.59    24854.78    263.29 o 
   5   4   9      625.16      710.75     33.03 o 
   6   4   9       82.82       29.92     23.10 o 
   7   4   9      380.26      300.20     29.19 o 
   8   4   9     1919.88     1738.68     62.57 o 
   9   4   9     8194.23     7973.61    122.33 o 
  10   4   9     1018.80     1031.62     50.34 o 
  11   4   9    15546.67    15612.08    205.86 o 
  12   4   9      954.88      920.50     58.55 o 
  13   4   9     9187.75     9117.95    133.50 o 
  14   4   9     3539.95     3763.41     89.22 o 
  15   4   9    11959.12    12006.35    179.31 o 
  16   4   9        5.77       49.42     52.71 o 
  17   4   9     4279.94     4401.77    120.34 o 
  18   4   9      272.33      260.04     63.43 o 
  19   4   9     1910.16     2126.60    112.18 o 
  20   4   9      345.85      307.23     93.01 o 
  21   4   9     1795.59     1758.88    155.19 o 
  22   4   9       24.93      -83.81     88.60 o 
  23   4   9        5.55      134.10    152.13 o 
   1   5   9     5036.75     4236.89     61.43 o 
   2   5   9      444.97      406.43     21.50 o 
   3   5   9    54334.75    57937.82    489.15 o 
   4   5   9    10290.85    10510.41    127.35 o 
   5   5   9    11982.25    12402.46    146.11 o 
   6   5   9      674.28      581.17     34.85 o 
   7   5   9       28.50       41.91     30.13 o 
   8   5   9     3886.48     3567.23     86.24 o 
   9   5   9      861.96      828.92     51.17 o 
  10   5   9     6889.13     6572.60    116.78 o 
  11   5   9      384.83      267.21     43.32 o 
  12   5   9      215.21      250.98     44.79 o 
  13   5   9      785.32      730.53     53.65 o 
  14   5   9     3739.63     3762.09    100.47 o 
  15   5   9     1613.51     1615.19     79.41 o 
  16   5   9     6148.39     6102.56    140.77 o 
  17   5   9     2991.51     2896.48    129.76 o 
  18   5   9     1710.15     1717.49     95.27 o 
  19   5   9      262.93      201.70     72.01 o 
  20   5   9      691.36      506.81    114.27 o 
  21   5   9      426.33      380.86    117.01 o 
  22   5   9     1838.44     1663.29    150.30 o 
  23   5   9      951.12     1005.17    142.58 o 
   0   6   9      721.02      655.24     38.89 o 
   1   6   9      211.77      137.27     17.89 o 
   2   6   9     3760.37     3811.27     60.14 o 
   3   6   9    10010.82    10078.98    107.20 o 
   4   6   9     9676.21     9762.83    105.10 o 
   5   6   9    17436.88    17292.29    183.06 o 
   6   6   9      643.76      664.18     43.77 o 
   7   6   9    12271.24    11747.01    191.04 o 
   8   6   9       21.63       23.40     35.90 o 
   9   6   9     8709.71     8392.05    146.03 o 
  10   6   9      997.42      919.05     56.33 o 
  11   6   9       19.96      -19.37     39.56 o 
  12   6   9       12.42       12.38     40.62 o 
  13   6   9      390.26      383.03     52.94 o 
  14   6   9      385.57      420.57     56.71 o 
  15   6   9       28.49       35.83     53.94 o 
  16   6   9     1804.64     1787.65     87.52 o 
  17   6   9     1856.39     1885.58     93.36 o 
  18   6   9       70.07       87.61     42.08 o 
  19   6   9     7362.37     7157.70    169.39 o 
  20   6   9       50.15       48.29     74.57 o 
  21   6   9     3122.37     3233.28    166.58 o 
  22   6   9        0.38     -109.44    109.44 o 
  23   6   9      783.59      737.68    149.84 o 
   1   7   9    42771.24    42538.18    362.15 o 
   2   7   9       66.76       61.84     20.15 o 
   3   7   9    17563.38    16829.63    158.16 o 
   4   7   9      521.14      510.70     28.86 o 
   5   7   9     9227.35     8904.55    122.82 o 
   6   7   9      228.90      171.58     36.62 o 
   7   7   9     1136.70     1147.86     56.88 o 
   8   7   9      142.07       99.47     39.85 o 
   9   7   9     1474.78     1382.19     74.82 o 
  10   7   9      598.29      491.20     64.17 o 
  11   7   9      911.68      860.07     62.63 o 
  12   7   9      514.19      458.24     59.44 o 
  13   7   9      629.99      670.06     61.85 o 
  14   7   9        6.16      -52.80     52.80 o 
  15   7   9       15.63       51.84     57.72 o 
  16   7   9       17.44      -56.99     56.99 o 
  17   7   9       45.44      -55.99     61.19 o 
  18   7   9       79.63      134.70     67.62 o 
  19   7   9      194.93      181.09     66.28 o 
  20   7   9      233.38      181.55     79.10 o 
  21   7   9      410.92      365.73     89.36 o 
  22   7   9      332.17      533.71    128.64 o 
   0   8   9    14714.35    14166.29    207.55 o 
   1   8   9     2225.59     2201.05     49.80 o 
   2   8   9     8833.45     8677.39    102.55 o 
   3   8   9    20081.43    19994.44    190.67 o 
   4   8   9     7611.20     7543.60    106.83 o 
   5   8   9    47642.89    46683.51    512.90 o 
   6   8   9     3997.03     3850.08    107.34 o 
   7   8   9    14456.06    13398.44    198.73 o 
   8   8   9     9336.08     9222.90    216.20 o 
   9   8   9     2664.93     2499.19     81.23 o 
  10   8   9      356.77      355.69     53.20 o 
  11   8   9     4348.61     4191.28    110.36 o 
  12   8   9      615.30      550.61     63.24 o 
  13   8   9     2986.21     2817.22     99.36 o 
  14   8   9      207.53      142.68     60.16 o 
  15   8   9     5943.45     5793.60    138.14 o 
  16   8   9      277.47      414.96     70.33 o 
  17   8   9     6838.62     6731.28    154.34 o 
  18   8   9      327.96      351.62     76.15 o 
  19   8   9     7567.96     7726.30    174.77 o 
  20   8   9      356.49      408.50     83.70 o 
  21   8   9    11024.30    11547.29    243.33 o 
  22   8   9     1036.41      806.79    211.81 o 
   1   9   9    11256.79    10853.23    140.64 o 
   2   9   9     1115.55      970.73     41.67 o 
   3   9   9      378.21      318.52     33.57 o 
   4   9   9       26.88       -7.61     33.10 o 
   5   9   9       45.74       24.85     37.18 o 
   6   9   9     2497.88     2449.46     79.24 o 
   7   9   9     5409.88     5299.54    111.69 o 
   8   9   9       65.86       69.81     43.05 o 
   9   9   9     2781.61     2658.79    101.25 o 
  10   9   9     2292.91     2319.46     94.21 o 
  11   9   9       43.81       91.75     50.72 o 
  12   9   9     2221.94     2167.95     89.36 o 
  13   9   9      169.60      163.98     58.41 o 
  14   9   9     6242.31     5831.77    136.64 o 
  15   9   9      964.08      865.98     78.10 o 
  16   9   9      305.59      273.52     69.61 o 
  17   9   9      959.75      970.12     85.84 o 
  18   9   9      233.67      174.03     76.73 o 
  19   9   9      992.79      812.72     90.78 o 
  20   9   9        9.98       62.63     81.30 o 
  21   9   9        0.01      -66.54     87.00 o 
   0  10   9      861.09      773.50     77.53 o 
   1  10   9     3613.42     3749.20     83.09 o 
   2  10   9     1387.26     1315.83     51.00 o 
   3  10   9     5197.74     5152.64     91.97 o 
   4  10   9      941.97      817.64     52.86 o 
   5  10   9     2741.84     2752.77     84.36 o 
   6  10   9      974.74      961.37     60.07 o 
   7  10   9      313.95      234.01     48.34 o 
   8  10   9       63.35       46.56     47.44 o 
   9  10   9      426.50      373.65     56.50 o 
  10  10   9       86.00       52.07     47.54 o 
  11  10   9     4045.22     3954.82    137.12 o 
  12  10   9      350.63      189.59     49.32 o 
  13  10   9    14396.93    13897.75    231.19 o 
  14  10   9       95.31       80.93     62.19 o 
  15  10   9     7962.76     7661.04    163.42 o 
  16  10   9       25.62       34.00     69.00 o 
  17  10   9     1231.61     1186.39     92.36 o 
  18  10   9       14.08       10.36     76.64 o 
  19  10   9        1.16       29.89     80.16 o 
  20  10   9        3.02        7.18     86.07 o 
   1  11   9       87.25      111.91     38.19 o 
   2  11   9      107.97      106.07     37.65 o 
   3  11   9       78.54      134.58     42.72 o 
   4  11   9     4075.28     3755.81     98.72 o 
   5  11   9     4353.27     4294.24    111.50 o 
   6  11   9      150.12       87.16     46.03 o 
   7  11   9     9397.10     8942.00    167.06 o 
   8  11   9        9.31      -17.23     48.73 o 
   9  11   9     7224.11     7089.28    146.92 o 
  10  11   9     1248.00     1363.46     80.91 o 
  11  11   9     2232.27     2145.74     93.77 o 
  12  11   9     1115.08     1135.84     78.54 o 
  13  11   9      189.09      193.89     62.28 o 
  14  11   9      324.40      230.27     56.71 o 
  15  11   9     2991.94     2783.80    114.34 o 
  16  11   9      257.28      221.19     74.56 o 
  17  11   9     4605.30     4933.64    163.41 o 
  18  11   9       53.47      -59.78     80.78 o 
  19  11   9     4360.51     4575.84    170.32 o 
   0  12   9      364.17      452.39     65.96 o 
   1  12   9      362.47      330.88     44.30 o 
   2  12   9     8067.07     7796.97    145.43 o 
   3  12   9      377.97      294.62     53.17 o 
   4  12   9     5341.46     5441.01    129.44 o 
   5  12   9      211.34      181.77     52.47 o 
   6  12   9     2951.02     2820.33     98.69 o 
   7  12   9     1621.54     1679.03     85.41 o 
   8  12   9     5522.23     5442.72    131.61 o 
   9  12   9    12381.53    12227.00    204.72 o 
  10  12   9      673.69      639.75     71.60 o 
  11  12   9    17323.85    17307.33    253.94 o 
  12  12   9       39.84      -17.55     59.68 o 
  13  12   9    18575.12    18982.10    292.17 o 
  14  12   9       13.14        8.14     72.63 o 
  15  12   9    19051.37    19163.92    317.58 o 
  16  12   9       10.06       47.00     46.64 o 
  17  12   9     7160.51     7561.23    241.99 o 
  18  12   9      117.77      -48.54     94.80 o 
   1  13   9      700.78      759.95     61.95 o 
   2  13   9      127.75      113.32     57.35 o 
   3  13   9      291.62      344.18     54.46 o 
   4  13   9        1.98      -48.16     48.16 o 
   5  13   9     6895.51     6743.51    191.25 o 
   6  13   9      253.25      266.80     62.88 o 
   7  13   9    11067.80    10784.62    197.45 o 
   8  13   9      217.28      120.59     55.66 o 
   9  13   9     6345.58     6117.32    140.10 o 
  10  13   9       12.71       51.98     59.99 o 
  11  13   9     3633.02     3359.37    124.45 o 
  12  13   9       19.68       52.57     65.11 o 
  13  13   9      603.43      414.39     77.17 o 
  14  13   9      122.76       96.70     34.81 o 
  15  13   9     1386.67     1360.58    104.91 o 
  16  13   9      194.24      306.66    160.04 o 
  17  13   9     3741.27     3926.20    231.55 o 
   0  14   9     1704.67     1625.52    131.16 o 
   1  14   9      489.48      506.66     84.32 o 
   2  14   9     1118.32     1053.60     70.03 o 
   3  14   9     2416.51     2348.18     96.81 o 
   4  14   9      320.79      278.80     58.34 o 
   5  14   9     3196.60     3251.17    112.94 o 
   6  14   9      496.73      542.02     72.08 o 
   7  14   9      447.54      592.74    102.94 o 
   8  14   9      145.44      175.56     68.13 o 
   9  14   9       23.12       18.44     65.01 o 
  10  14   9       15.11       58.24     63.90 o 
  11  14   9      646.85      524.17     78.49 o 
  12  14   9       12.76       77.57     61.33 o 
  13  14   9      858.21      789.28     87.19 o 
  14  14   9        3.17      -17.08    116.27 o 
  15  14   9      778.74      823.48    111.60 o 
   1  15   9     5301.46     5442.18    195.15 o 
   2  15   9      121.23      166.04     60.58 o 
   3  15   9     1654.28     1673.64     87.41 o 
   4  15   9      369.22      195.46     62.18 o 
   5  15   9       99.64      112.17     61.41 o 
   6  15   9        2.75       23.96     59.98 o 
   7  15   9     1443.51     1602.55    125.38 o 
   8  15   9      359.26      205.19     70.02 o 
   9  15   9     4287.25     4561.97    161.92 o 
  10  15   9      418.02      406.57     84.51 o 
  11  15   9     1274.18     1198.12     99.11 o 
  12  15   9      628.41      497.61     95.14 o 
  13  15   9       53.51       -8.93     89.36 o 
   0  16   9      681.16      854.94    110.62 o 
   1  16   9      450.99      433.45     78.89 o 
   2  16   9     1155.21     1352.36    103.27 o 
   3  16   9     6307.79     6339.13    148.32 o 
   4  16   9     1885.52     2088.09     95.22 o 
   5  16   9    10584.88    10787.54    195.47 o 
   6  16   9      607.34      696.30    113.78 o 
   7  16   9     4220.04     4620.65    138.49 o 
   8  16   9       17.79      138.40     71.53 o 
   9  16   9     2507.15     2591.33    124.66 o 
  10  16   9        1.89       76.95     79.14 o 
  11  16   9      469.84      517.22    101.98 o 
   1  17   9    12312.15    12824.19    282.65 o 
   2  17   9        4.92       83.27     89.00 o 
   3  17   9     8625.33     9329.18    365.08 o 
   4  17   9      132.41      147.54     91.68 o 
   5  17   9     1454.87     1569.82    126.89 o 
   6  17   9        8.01      -26.50     89.35 o 
   7  17   9        7.83      -87.87     87.87 o 
   8  17   9      479.48      495.16     85.13 o 
   0  18   9        1.28      -81.45    220.24 o 
   1  18   9      353.63      408.78    335.55 o 
   2  18   9      448.08     -198.82    201.82 o 
   3  18   9     2147.58     2298.73    194.59 o 
   0   0  10     9476.28     9769.60    321.60 o 
   1   0  10      338.63      346.82     27.61 o 
   2   0  10    19882.99    20941.12    252.27 o 
   3   0  10    13494.54    13643.58    174.96 o 
   4   0  10    47302.75    51783.98    815.49 o 
   5   0  10    29647.80    30921.55    402.98 o 
   6   0  10       33.98       93.50     29.54 o 
   7   0  10    10206.16    10276.66    166.47 o 
   8   0  10     8547.74     8554.25    149.67 o 
   9   0  10    11202.15    12042.15    181.73 o 
  10   0  10    19170.95    18482.73    256.37 o 
  11   0  10       80.51      114.26     38.63 o 
  12   0  10     2186.44     2331.94     76.99 o 
  13   0  10     5437.51     5378.89    112.84 o 
  14   0  10    14066.15    13835.55    275.67 o 
  15   0  10        6.00       47.13     35.18 o 
  16   0  10     8056.35     7694.16    241.27 o 
  17   0  10     2568.58     2580.54    159.49 o 
  18   0  10      784.74      794.04    123.25 o 
  19   0  10     1092.41     1155.47    139.21 o 
  20   0  10      572.66      232.20    194.30 o 
  21   0  10      515.11      312.02    308.83 o 
  22   0  10      140.06     -266.02    464.14 o 
  23   0  10      663.96      933.89    233.76 o 
  24   0  10     1902.84     2070.17    292.00 o 
   1   1  10   135968.63   137409.64   1126.91 o 
   2   1  10    32116.36    32840.79    256.44 o 
   3   1  10    87116.89    88097.49    702.38 o 
   4   1  10    23539.22    23210.48    212.73 o 
   5   1  10    20284.59    20041.84    195.35 o 
   6   1  10    21461.96    21264.22    207.62 o 
   7   1  10     1900.69     1869.09     46.92 o 
   8   1  10    23364.90    23924.38    233.60 o 
   9   1  10     5286.14     6055.89     83.93 o 
  10   1  10      122.58      113.72     25.93 o 
  11   1  10       49.44       48.57     24.84 o 
  12   1  10     2585.69     2270.21     55.04 o 
  13   1  10     1462.59     1468.13     53.99 o 
  14   1  10     4537.00     4513.82     93.37 o 
  15   1  10      390.74      527.59     49.29 o 
  16   1  10     1534.51     1522.46     85.12 o 
  17   1  10     1887.65     1883.33    108.15 o 
  18   1  10     2871.01     2944.57    176.72 o 
  19   1  10       32.43      -68.52     97.64 o 
  20   1  10     8196.27     8649.37    266.30 o 
  21   1  10     1218.89     1053.15    149.14 o 
  22   1  10     2633.99     2727.71    250.99 o 
  23   1  10     3995.57     3762.69    252.78 o 
  24   1  10     1529.95     1751.08    200.18 o 
   0   2  10    10621.23    10353.12    149.95 o 
   1   2  10     2712.60     3032.10     48.80 o 
   2   2  10    36763.29    37998.44    319.33 o 
   3   2  10    21375.39    21746.04    195.13 o 
   4   2  10     4259.22     4385.39     68.55 o 
   5   2  10    30819.66    31757.51    315.70 o 
   6   2  10    26586.22    28386.91    266.71 o 
   7   2  10     7944.37     8080.19    100.21 o 
   8   2  10    14493.31    14392.97    149.33 o 
   9   2  10      712.45      791.85     33.77 o 
  10   2  10     9534.48     9522.63    119.28 o 
  11   2  10     2043.30     1995.71     55.21 o 
  12   2  10     1169.56     1159.02     56.60 o 
  13   2  10       70.42       57.14     38.56 o 
  14   2  10       29.10       70.17     37.58 o 
  15   2  10        8.62       60.08     42.61 o 
  16   2  10     4927.13     5144.14    113.78 o 
  17   2  10     1137.96     1377.48     93.78 o 
  18   2  10     5965.18     5905.48    189.78 o 
  19   2  10     6139.64     6112.29    246.03 o 
  20   2  10      946.80      818.60    107.09 o 
  21   2  10     3793.30     3764.58    183.16 o 
  22   2  10      175.29      -28.43    145.45 o 
  23   2  10     4238.45     3891.07    295.46 o 
  24   2  10     2628.58     2942.24    313.38 o 
   1   3  10     6450.82     5590.70     81.21 o 
   2   3  10    21343.63    21795.09    217.93 o 
   3   3  10    14100.47    13111.25    144.86 o 
   4   3  10    13688.74    14170.95    148.37 o 
   5   3  10    29730.76    28080.25    317.94 o 
   6   3  10     5296.72     5313.94     82.42 o 
   7   3  10    29294.42    27401.56    261.32 o 
   8   3  10     8793.49     9331.46    116.65 o 
   9   3  10    27720.31    27246.32    298.94 o 
  10   3  10    16742.10    16709.17    200.42 o 
  11   3  10    23813.08    23776.76    268.00 o 
  12   3  10     6271.06     6119.81    110.58 o 
  13   3  10      443.87      458.74     51.61 o 
  14   3  10     8294.62     8428.43    139.21 o 
  15   3  10     1766.73     1720.56     71.01 o 
  16   3  10     3367.38     3470.61     99.22 o 
  17   3  10     7877.57     8010.73    192.28 o 
  18   3  10      166.13      146.04     80.25 o 
  19   3  10     4621.65     4901.69    246.72 o 
  20   3  10     2741.00     2853.83    159.77 o 
  21   3  10     2325.71     2686.18    223.83 o 
  22   3  10     1705.22     1671.09    160.68 o 
  23   3  10      588.30      550.71    167.46 o 
   0   4  10    23066.03    23366.16    316.16 o 
   1   4  10      461.32      415.71     24.33 o 
   2   4  10     6942.00     6817.20     89.78 o 
   3   4  10     5865.17     5640.33     85.14 o 
   4   4  10      259.13      329.43     27.18 o 
   5   4  10      221.77      170.91     25.63 o 
   6   4  10    18359.62    18568.66    314.44 o 
   7   4  10      424.14      474.06     33.74 o 
   8   4  10    21728.30    21220.08    261.67 o 
   9   4  10     8775.39     8335.36    136.56 o 
  10   4  10     8648.00     8523.46    136.71 o 
  11   4  10     6398.41     6281.63    117.54 o 
  12   4  10     1280.90     1354.57     66.36 o 
  13   4  10    14359.46    14579.59    204.84 o 
  14   4  10      559.85      532.65     52.17 o 
  15   4  10     6338.38     6285.39    139.30 o 
  16   4  10     5903.29     5683.71    142.68 o 
  17   4  10     1609.74     1651.10     88.99 o 
  18   4  10     5932.63     6191.84    159.15 o 
  19   4  10        3.83      -17.13     83.05 o 
  20   4  10     2636.12     2554.31    158.16 o 
  21   4  10      855.60      814.31    124.62 o 
  22   4  10      629.42      438.19    130.78 o 
  23   4  10      551.64      411.17    144.54 o 
   1   5  10       99.40       22.12     15.52 o 
   2   5  10       74.01       51.93     18.20 o 
   3   5  10     5367.39     4874.34     72.48 o 
   4   5  10     8767.36     8578.27    115.70 o 
   5   5  10     9778.83     9699.13    123.71 o 
   6   5  10     2928.47     2821.85     66.21 o 
   7   5  10    60119.58    57891.42    594.06 o 
   8   5  10      109.92      121.15     32.95 o 
   9   5  10    22461.08    21644.66    307.45 o 
  10   5  10     5729.38     5671.48    111.87 o 
  11   5  10     2944.86     2895.29     83.37 o 
  12   5  10    11199.90    11121.32    162.82 o 
  13   5  10      635.46      705.07     56.86 o 
  14   5  10    13855.79    13631.29    194.12 o 
  15   5  10     4584.33     4467.60    115.25 o 
  16   5  10     5873.69     5727.59    163.18 o 
  17   5  10     9835.67     9670.37    192.18 o 
  18   5  10      195.97      207.29     68.15 o 
  19   5  10     5149.15     5191.76    147.68 o 
  20   5  10     1775.23     1617.78    128.22 o 
  21   5  10     3161.45     3425.34    185.29 o 
  22   5  10      142.74      159.97    117.98 o 
  23   5  10      165.55      137.89    149.10 o 
   0   6  10     3233.19     3359.89     73.42 o 
   1   6  10      775.39      975.87     33.16 o 
   2   6  10       39.81       27.63     17.55 o 
   3   6  10      101.89      126.14     21.38 o 
   4   6  10      243.59      231.63     23.89 o 
   5   6  10       89.10       44.96     20.96 o 
   6   6  10    15413.02    15091.42    200.00 o 
   7   6  10     3539.16     3259.25     83.16 o 
   8   6  10    36689.84    35775.72    408.95 o 
   9   6  10    23304.76    22674.27    315.78 o 
  10   6  10     8684.52     8062.84    136.34 o 
  11   6  10     8701.19     8322.99    136.74 o 
  12   6  10     3477.80     3185.57     91.10 o 
  13   6  10    36336.63    35905.64    416.00 o 
  14   6  10      221.87      229.17     53.01 o 
  15   6  10    29898.95    29173.31    357.23 o 
  16   6  10     8780.17     8429.99    163.16 o 
  17   6  10    12738.79    12856.16    209.33 o 
  18   6  10     5364.72     5440.70    139.63 o 
  19   6  10     3651.58     3565.48    140.16 o 
  20   6  10     1393.80     1533.43    105.53 o 
  21   6  10      619.18      593.90    113.40 o 
  22   6  10       97.45       58.17    115.94 o 
   1   7  10    14275.31    13477.62    130.85 o 
   2   7  10     5228.64     5061.92     71.02 o 
   3   7  10     6639.31     6483.38     85.80 o 
   4   7  10    11687.56    11887.47    145.58 o 
   5   7  10     4838.89     4884.22     83.68 o 
   6   7  10    12113.12    12249.05    184.32 o 
   7   7  10     1146.92     1186.07     58.70 o 
   8   7  10     4089.47     3911.30     96.86 o 
   9   7  10      353.23      352.30     49.02 o 
  10   7  10     1615.45     1504.75     68.60 o 
  11   7  10      269.60      241.26     48.38 o 
  12   7  10     9953.74     9546.90    169.46 o 
  13   7  10       30.23      -44.29     53.72 o 
  14   7  10     3632.42     3420.51    109.44 o 
  15   7  10      236.69      221.00     62.25 o 
  16   7  10       56.31       22.11     60.17 o 
  17   7  10     4410.68     4178.96    129.80 o 
  18   7  10      265.80      266.56     73.03 o 
  19   7  10      742.83      694.97     84.35 o 
  20   7  10     2893.81     2959.79    146.21 o 
  21   7  10      429.59      370.36     85.68 o 
  22   7  10     1341.86     1290.81    165.07 o 
   0   8  10    14320.05    13431.92    201.89 o 
   1   8  10      813.74      765.44     39.13 o 
   2   8  10    12134.55    11557.18    137.01 o 
   3   8  10    15184.46    15081.72    167.08 o 
   4   8  10      332.69      256.51     30.90 o 
   5   8  10    10491.54    10324.54    163.13 o 
   6   8  10      942.89     1020.12     59.17 o 
   7   8  10     1603.57     1576.60     67.79 o 
   8   8  10      149.56      101.04     45.72 o 
   9   8  10      299.35      243.45     48.57 o 
  10   8  10     1277.82     1285.38     66.50 o 
  11   8  10      444.26      360.15     59.84 o 
  12   8  10       36.16       30.70     52.48 o 
  13   8  10      158.84      160.83     55.94 o 
  14   8  10       80.24      154.60     58.56 o 
  15   8  10       89.52      138.26     62.93 o 
  16   8  10     2022.72     1827.23     95.75 o 
  17   8  10      422.95      344.30     73.81 o 
  18   8  10     2165.62     2141.27    107.03 o 
  19   8  10     2815.22     2797.49    121.83 o 
  20   8  10      519.70      432.49     90.66 o 
  21   8  10     2980.23     3075.46    166.97 o 
   1   9  10    10813.92    10525.46    133.57 o 
   2   9  10     2685.84     2481.28     60.32 o 
   3   9  10     6898.89     6782.24    100.15 o 
   4   9  10     9470.71     9286.87    143.28 o 
   5   9  10     1498.73     1369.96     63.73 o 
   6   9  10    12153.96    11953.44    179.48 o 
   7   9  10      424.05      352.19     48.93 o 
   8   9  10      182.17      117.73     31.52 o 
   9   9  10      118.70      131.43     42.34 o 
  10   9  10     1483.97     1405.59     76.29 o 
  11   9  10      104.43       78.35     53.76 o 
  12   9  10       26.44       13.31     42.17 o 
  13   9  10      921.32      722.63     68.89 o 
  14   9  10     1105.81     1120.17     80.45 o 
  15   9  10      125.55       21.67     63.65 o 
  16   9  10      341.67      314.53     71.04 o 
  17   9  10       33.97       -7.73     69.34 o 
  18   9  10      722.30      715.59     86.95 o 
  19   9  10      188.69       70.22     80.82 o 
  20   9  10     2217.41     2409.77    133.83 o 
  21   9  10      491.83      571.59    108.61 o 
   0  10  10    10252.47    10099.89    210.02 o 
   1  10  10     2112.37     2091.78     67.43 o 
   2  10  10    12557.44    12543.66    159.49 o 
   3  10  10     6909.12     6984.35    112.82 o 
   4  10  10     4886.18     4855.92    103.62 o 
   5  10  10    19818.39    19577.43    256.98 o 
   6  10  10      498.84      451.53     51.40 o 
   7  10  10    22797.71    22589.56    290.75 o 
   8  10  10      601.92      573.99     61.59 o 
   9  10  10     9285.69     9112.71    165.46 o 
  10  10  10      973.78     1032.54     80.36 o 
  11  10  10    10934.49    10880.49    200.07 o 
  12  10  10       95.93      -46.04     58.64 o 
  13  10  10     6739.54     6683.55    163.71 o 
  14  10  10       49.48       98.43     64.26 o 
  15  10  10     4655.44     4650.14    147.47 o 
  16  10  10      419.14      354.52     76.76 o 
  17  10  10     7423.69     7932.44    179.80 o 
  18  10  10     1498.12     1679.21    111.05 o 
  19  10  10    13683.98    14130.19    260.23 o 
  20  10  10      158.55       54.01     93.96 o 
   1  11  10     3480.85     3389.28     85.05 o 
   2  11  10     1017.33     1047.47     64.86 o 
   3  11  10     1913.82     1904.73     79.23 o 
   4  11  10     9710.94     9334.12    152.60 o 
   5  11  10       19.49       30.97     44.54 o 
   6  11  10     5598.92     5398.09    119.63 o 
   7  11  10        3.06       66.41     51.15 o 
   8  11  10     1547.11     1599.34     81.66 o 
   9  11  10       47.82        8.14     53.60 o 
  10  11  10      548.38      448.61     65.44 o 
  11  11  10      151.00      174.84     53.22 o 
  12  11  10     1218.87     1380.12     88.36 o 
  13  11  10      176.57      202.88     61.77 o 
  14  11  10     1607.81     1849.29    108.74 o 
  15  11  10       86.15      -26.75     86.94 o 
  16  11  10      476.31      358.36     79.70 o 
  17  11  10      243.68      285.60     80.34 o 
  18  11  10      466.76      511.27     92.30 o 
  19  11  10       28.95       29.43     93.11 o 
   0  12  10     2363.80     2454.57    110.39 o 
   1  12  10        8.64       24.97     41.96 o 
   2  12  10      843.19      799.32     56.90 o 
   3  12  10     1353.29     1177.05     70.45 o 
   4  12  10      299.54      324.88     55.14 o 
   5  12  10      630.04      678.36     91.23 o 
   6  12  10     2646.22     2506.73     97.19 o 
   7  12  10       11.23        0.15     52.32 o 
   8  12  10     3285.77     3311.35    108.69 o 
   9  12  10       62.18       55.10     57.41 o 
  10  12  10     1229.50     1239.28     83.93 o 
  11  12  10     4231.82     4348.94    127.41 o 
  12  12  10       27.23      -58.71     58.71 o 
  13  12  10     2912.97     3190.33    119.52 o 
  14  12  10       19.20       69.72     69.32 o 
  15  12  10     1921.36     1933.70    124.23 o 
  16  12  10     1167.60     1106.46     95.97 o 
  17  12  10      873.56      860.05    100.44 o 
  18  12  10     1258.57     1327.72    131.01 o 
   1  13  10       55.64       85.24     45.55 o 
   2  13  10      338.51      410.74     69.30 o 
   3  13  10      187.86      196.28     54.18 o 
   4  13  10     1805.71     2012.91     88.01 o 
   5  13  10       36.05       61.85     59.30 o 
   6  13  10      282.16      256.64     63.27 o 
   7  13  10       29.23        2.17     58.86 o 
   8  13  10      417.95      400.53     65.42 o 
   9  13  10       71.95      104.78     61.26 o 
  10  13  10      735.92      639.41     73.10 o 
  11  13  10      758.58      699.55     80.05 o 
  12  13  10     1026.40     1042.86     84.12 o 
  13  13  10      672.92      692.43     82.08 o 
  14  13  10      264.80      401.46     74.62 o 
  15  13  10      237.10      237.86     97.63 o 
  16  13  10      165.27       11.19     91.38 o 
   0  14  10        1.09     -120.52    120.52 o 
   1  14  10      132.78       30.36     58.81 o 
   2  14  10      309.52      328.43     63.09 o 
   3  14  10      352.18      349.22     60.34 o 
   4  14  10      401.70      411.43     93.66 o 
   5  14  10     1076.48     1097.83     79.75 o 
   6  14  10      593.77      640.15     82.95 o 
   7  14  10     3333.19     3362.94    125.95 o 
   8  14  10     2179.38     1924.73    109.78 o 
   9  14  10     7572.86     7705.16    190.48 o 
  10  14  10     2306.76     2242.01    111.68 o 
  11  14  10    10669.11    10453.67    204.99 o 
  12  14  10      278.85      278.76     48.42 o 
  13  14  10     9842.00    10372.84    202.15 o 
  14  14  10       76.40      -54.67     78.75 o 
  15  14  10     5847.59     6163.73    241.27 o 
   1  15  10     2866.20     3127.09    106.88 o 
   2  15  10        7.15      -19.39     67.99 o 
   3  15  10     4697.13     4945.06    144.02 o 
   4  15  10      101.85       -6.70    106.59 o 
   5  15  10     6417.61     6611.04    201.11 o 
   6  15  10      120.50       26.25     64.71 o 
   7  15  10     3748.77     4019.34    130.05 o 
   8  15  10       26.75      -51.65     74.99 o 
   9  15  10     3318.65     3409.34    136.33 o 
  10  15  10      819.17     1030.64     95.83 o 
  11  15  10     2235.34     2078.21    114.94 o 
  12  15  10     2714.13     2783.46    141.25 o 
  13  15  10      121.89      135.22    110.39 o 
   0  16  10     2308.99     2359.78    163.37 o 
   1  16  10       18.83      164.49     81.23 o 
   2  16  10      178.69      -13.16    103.44 o 
   3  16  10       16.23      -60.93     94.42 o 
   4  16  10        8.14      -62.80     62.80 o 
   5  16  10       69.52       21.35     98.61 o 
   6  16  10       16.26       12.79     78.24 o 
   7  16  10     2001.48     2061.17    102.66 o 
   8  16  10      453.19      505.91     79.34 o 
   9  16  10      200.47      330.14     81.32 o 
  10  16  10      322.30      416.28     87.70 o 
  11  16  10       81.52       64.73    100.63 o 
   1  17  10      185.88      221.81     71.90 o 
   2  17  10        8.26      -13.76     63.16 o 
   3  17  10        0.89      100.74     79.15 o 
   4  17  10     1505.81     1617.45    114.75 o 
   5  17  10      351.16      401.12    113.89 o 
   6  17  10     1334.63     1374.58    182.13 o 
   7  17  10      708.09      796.42     93.74 o 
   8  17  10       32.29       74.28    101.27 o 
   1   1  11    58541.86    57807.69    493.52 o 
   2   1  11    11306.08    12063.31    114.64 o 
   3   1  11    41526.47    41272.22    325.65 o 
   4   1  11       10.42       24.58     17.84 o 
   5   1  11    40364.51    41857.28    390.61 o 
   6   1  11     1631.23     1482.08     42.98 o 
   7   1  11    10474.64    10438.35    121.76 o 
   8   1  11      337.57      420.10     30.67 o 
   9   1  11    14870.24    14462.28    159.88 o 
  10   1  11     1837.64     2069.34     62.42 o 
  11   1  11     4666.89     4633.36     79.61 o 
  12   1  11      171.93      138.10     33.86 o 
  13   1  11       75.72       90.03     40.50 o 
  14   1  11     1110.33     1049.10     60.30 o 
  15   1  11      177.45      141.39     51.79 o 
  16   1  11     1151.20     1235.13     81.21 o 
  17   1  11      187.22      275.90     79.34 o 
  18   1  11      494.81      347.51     77.86 o 
  19   1  11       54.64      -60.77     72.31 o 
  20   1  11     1292.44     1433.98    141.65 o 
  21   1  11      954.83     1155.45    182.32 o 
  22   1  11      160.40      135.99    202.64 o 
  23   1  11     2222.06     2056.25    249.74 o 
  24   1  11       62.62     -142.77    142.77 o 
   0   2  11    28257.43    27989.46    371.81 o 
   1   2  11     1055.24     1153.97     40.23 o 
   2   2  11    24193.45    23535.83    210.86 o 
   3   2  11     6783.68     7734.13     88.96 o 
   4   2  11     5276.74     4582.38     69.79 o 
   5   2  11     2620.42     2890.30     68.67 o 
   6   2  11    16630.89    16907.56    179.70 o 
   7   2  11     5284.74     5355.69     79.29 o 
   8   2  11    10972.49    10808.52    127.24 o 
   9   2  11     3032.49     3221.09     61.49 o 
  10   2  11     6259.71     6178.38     94.07 o 
  11   2  11      384.48      352.38     37.33 o 
  12   2  11     3169.57     3196.60     84.89 o 
  13   2  11      433.05      372.96     46.34 o 
  14   2  11     1280.93     1291.12     64.03 o 
  15   2  11      202.42      209.04     51.82 o 
  16   2  11      375.42      431.15     58.06 o 
  17   2  11     1131.70     1236.83    100.88 o 
  18   2  11     1862.67     2138.34    137.60 o 
  19   2  11      889.92     1161.87    129.50 o 
  20   2  11     1126.64     1015.78    122.21 o 
  21   2  11       21.32      -16.71    103.00 o 
  22   2  11     2308.82     2442.44    216.14 o 
  23   2  11       32.03       19.15    175.36 o 
   1   3  11    23540.64    22797.77    240.10 o 
   2   3  11     1896.71     2213.26     47.38 o 
   3   3  11    23586.21    24100.99    233.02 o 
   4   3  11      743.52      805.19     33.92 o 
   5   3  11     8107.91     7570.31    101.06 o 
   6   3  11       34.09      -20.85     28.67 o 
   7   3  11    24577.74    24523.55    259.62 o 
   8   3  11     1021.85     1134.36     50.34 o 
   9   3  11    12183.73    12221.86    159.11 o 
  10   3  11     7199.04     6940.02    122.51 o 
  11   3  11     5322.02     5215.40    107.28 o 
  12   3  11     8966.39     9142.41    148.36 o 
  13   3  11      353.01      280.71     48.38 o 
  14   3  11     3776.58     3839.80    102.32 o 
  15   3  11     2480.83     2493.35     85.98 o 
  16   3  11      484.61      495.48     61.83 o 
  17   3  11      757.29      669.48     76.23 o 
  18   3  11      869.82      741.19    108.27 o 
  19   3  11      964.72      775.61    113.29 o 
  20   3  11       39.43       15.02     98.11 o 
  21   3  11     1072.70     1146.65    135.68 o 
  22   3  11      164.05       14.93    109.69 o 
  23   3  11     1772.68     1775.42    232.37 o 
   0   4  11     2663.10     2617.16     78.04 o 
   1   4  11       65.46      163.46     24.07 o 
   2   4  11      599.40      529.05     26.03 o 
   3   4  11     1171.33     1191.29     42.38 o 
   4   4  11      389.69      346.67     29.17 o 
   5   4  11     4174.15     3968.39     69.87 o 
   6   4  11     2644.76     2690.89     66.76 o 
   7   4  11      557.96      477.17     36.78 o 
   8   4  11     8127.82     7611.01    140.38 o 
   9   4  11     5931.18     6047.78    116.64 o 
  10   4  11     1646.26     1469.27     66.93 o 
  11   4  11    13697.46    13824.04    192.87 o 
  12   4  11      517.85      486.20     52.20 o 
  13   4  11    11421.56    11377.10    174.74 o 
  14   4  11      101.52      102.32     50.44 o 
  15   4  11     5159.99     5307.98    112.51 o 
  16   4  11     4824.58     4649.16    132.04 o 
  17   4  11     2954.89     2931.54    122.13 o 
  18   4  11     1569.59     1409.16     89.60 o 
  19   4  11     2628.69     2551.12    156.39 o 
  20   4  11       68.49       27.48    100.58 o 
  21   4  11     1232.05     1074.04    147.82 o 
  22   4  11      163.99     -107.03    107.03 o 
  23   4  11     1096.66      840.16    137.68 o 
   1   5  11     8078.54     7344.12     90.28 o 
   2   5  11      203.75      259.77     26.98 o 
   3   5  11    21067.52    19920.82    207.51 o 
   4   5  11     3983.61     3946.12     72.40 o 
   5   5  11    18641.95    18938.17    216.45 o 
   6   5  11     2376.35     2371.76     86.96 o 
   7   5  11     7036.55     6445.45    116.79 o 
   8   5  11      385.26      344.76     40.12 o 
   9   5  11    10407.05     9123.57    214.15 o 
  10   5  11      635.66      791.12     54.63 o 
  11   5  11     2060.67     2052.60     74.02 o 
  12   5  11     2544.90     2409.04     87.32 o 
  13   5  11      381.05      407.17     52.35 o 
  14   5  11     3789.83     3770.40    102.75 o 
  15   5  11      324.03      298.79     59.92 o 
  16   5  11     1919.48     1875.16     93.34 o 
  17   5  11     1092.75     1038.30     81.90 o 
  18   5  11      973.55      961.29     87.63 o 
  19   5  11      685.65      740.88     82.83 o 
  20   5  11        5.44      -55.88    103.16 o 
  21   5  11       43.68      -78.03    105.80 o 
  22   5  11        5.18      155.16    117.57 o 
  23   5  11      143.44       16.79    135.39 o 
   0   6  11    43751.47    44341.41    531.60 o 
   1   6  11     2496.85     2534.74     49.15 o 
   2   6  11    17694.25    18188.34    170.78 o 
   3   6  11     2930.27     3033.93     57.41 o 
   4   6  11     5797.65     5697.96     88.94 o 
   5   6  11      588.96      563.16     35.05 o 
   6   6  11     3683.82     3502.13     85.11 o 
   7   6  11     2909.17     2736.86     80.41 o 
   8   6  11      275.57      270.71     44.31 o 
   9   6  11     1021.01      939.57     61.80 o 
  10   6  11      476.21      508.20     53.28 o 
  11   6  11      593.59      496.11     51.18 o 
  12   6  11        4.75      -42.13     42.13 o 
  13   6  11     2553.51     2609.55     93.68 o 
  14   6  11      278.72      244.56     60.87 o 
  15   6  11     1516.93     1417.18     81.95 o 
  16   6  11       21.26       -6.30     57.84 o 
  17   6  11       29.80       26.20     60.01 o 
  18   6  11      361.97      367.87     74.99 o 
  19   6  11      253.01       98.71     73.07 o 
  20   6  11      461.39      395.93     78.37 o 
  21   6  11       36.25      193.66    117.01 o 
  22   6  11       86.43      208.74    162.05 o 
   1   7  11     2714.73     2806.40     59.39 o 
   2   7  11     9994.70     9792.14    129.22 o 
   3   7  11     6998.25     6763.19    114.10 o 
   4   7  11    11380.49    11221.19    137.26 o 
   5   7  11     1380.47     1395.72     54.68 o 
   6   7  11    20989.96    20735.95    275.73 o 
   7   7  11     9415.21     9157.29    164.67 o 
   8   7  11     3464.81     3481.56     92.96 o 
   9   7  11    10969.52    10846.83    171.12 o 
  10   7  11      160.03      200.18     50.85 o 
  11   7  11     1485.75     1480.63     71.99 o 
  12   7  11      249.36      243.74     57.55 o 
  13   7  11      534.62      480.93     65.04 o 
  14   7  11      116.11       47.77     56.57 o 
  15   7  11      383.81      282.38     63.22 o 
  16   7  11     1593.78     1668.12     91.19 o 
  17   7  11     1476.16     1420.49     89.64 o 
  18   7  11     4454.23     4218.41    134.46 o 
  19   7  11     2864.04     3010.14    130.05 o 
  20   7  11     2173.16     2126.97    118.06 o 
  21   7  11     1116.83     1181.49    130.82 o 
  22   7  11     5096.83     5823.74    407.06 o 
   0   8  11     3666.23     3443.70    146.01 o 
   1   8  11      305.91      228.51     30.34 o 
   2   8  11     9403.99     9482.44    118.34 o 
   3   8  11     2335.43     2358.08     63.80 o 
   4   8  11      198.16      216.50     30.55 o 
   5   8  11    11982.55    11849.69    182.01 o 
   6   8  11     3580.63     3732.98     94.24 o 
   7   8  11    27601.94    27215.23    349.97 o 
   8   8  11     6151.09     6037.11    122.03 o 
   9   8  11     9838.47     9967.06    165.75 o 
  10   8  11     2862.54     2961.89     92.73 o 
  11   8  11     5773.78     5274.27    198.96 o 
  12   8  11     2740.99     2422.94     96.92 o 
  13   8  11     8682.53     8616.68    169.77 o 
  14   8  11       21.31       14.05     58.05 o 
  15   8  11    10351.93    10314.10    187.62 o 
  16   8  11      356.40      258.88     69.23 o 
  17   8  11    10395.13    10763.18    199.93 o 
  18   8  11     1405.61     1230.99     95.06 o 
  19   8  11     5902.11     5799.63    158.75 o 
  20   8  11       68.48      113.56     89.88 o 
  21   8  11     4304.05     4172.07    165.12 o 
   1   9  11     1757.08     1604.37     57.11 o 
   2   9  11      371.83      359.65     34.48 o 
   3   9  11     1639.29     1640.66     54.19 o 
   4   9  11     4430.15     4178.94     89.42 o 
   5   9  11      427.83      386.54     48.19 o 
   6   9  11    16900.01    16641.82    237.91 o 
   7   9  11       11.49      -21.96     30.08 o 
   8   9  11     1385.33     1354.22     69.64 o 
   9   9  11      250.68      280.29     52.15 o 
  10   9  11      102.86       87.80     61.34 o 
  11   9  11     1550.25     1293.28     77.42 o 
  12   9  11      198.89       38.78     38.90 o 
  13   9  11     1823.39     1795.65     93.85 o 
  14   9  11      173.79      132.84     63.35 o 
  15   9  11      517.65      529.64     74.85 o 
  16   9  11        5.78      -56.38     66.86 o 
  17   9  11      267.71      290.27     76.30 o 
  18   9  11     1939.98     1868.81    107.52 o 
  19   9  11      197.89      162.00     81.65 o 
  20   9  11     2282.94     2561.17    173.90 o 
   0  10  11     1303.07     1228.32     81.29 o 
   1  10  11      545.15      610.63     47.21 o 
   2  10  11     1327.19     1148.53     50.83 o 
   3  10  11      973.71     1077.83     55.72 o 
   4  10  11       40.96       -9.11     40.56 o 
   5  10  11     3573.62     3620.87     97.61 o 
   6  10  11       94.60       70.74     45.62 o 
   7  10  11      384.04      419.86     54.44 o 
   8  10  11     5536.08     5367.07    121.46 o 
   9  10  11       86.95       13.15     34.27 o 
  10  10  11     3911.06     3824.42    147.06 o 
  11  10  11     1559.75     1571.96     86.24 o 
  12  10  11      760.91      745.91     74.41 o 
  13  10  11      192.79      210.71     45.73 o 
  14  10  11     1191.87     1145.58     84.29 o 
  15  10  11      266.87      146.41     69.90 o 
  16  10  11     4200.75     4032.07    136.65 o 
  17  10  11      347.53      265.36     79.79 o 
  18  10  11     2366.44     2414.86    120.91 o 
  19  10  11      114.50       54.32     84.93 o 
  20  10  11      653.09      822.85    374.55 o 
   1  11  11     1045.46     1096.49     57.97 o 
   2  11  11     1500.12     1436.39     67.22 o 
   3  11  11       85.20       51.20     42.62 o 
   4  11  11     3133.70     3002.10     98.10 o 
   5  11  11     2492.05     2342.36     89.93 o 
   6  11  11      107.06       84.86     48.41 o 
   7  11  11       92.39       49.67     48.69 o 
   8  11  11      960.08      887.48     71.87 o 
   9  11  11      795.57      690.58     66.68 o 
  10  11  11     3129.66     3255.56    113.05 o 
  11  11  11      460.30      277.35     64.96 o 
  12  11  11    15642.51    15329.43    245.72 o 
  13  11  11        1.38       12.82     65.02 o 
  14  11  11     9893.11     9957.51    222.43 o 
  15  11  11       69.15      -51.71     71.48 o 
  16  11  11     5794.49     6051.77    161.18 o 
  17  11  11      259.03      227.82     81.71 o 
  18  11  11     1032.69     1078.27    105.49 o 
  19  11  11      179.03       98.09    179.70 o 
   0  12  11     9205.00     9409.71    214.37 o 
   1  12  11       39.80       58.81     44.60 o 
   2  12  11     1233.57     1266.27     66.04 o 
   3  12  11     2482.92     2328.97    106.82 o 
   4  12  11     2423.99     2192.10     89.20 o 
   5  12  11    11739.27    11840.49    199.95 o 
   6  12  11     5312.08     5161.87    138.23 o 
   7  12  11    10520.66    10540.59    202.98 o 
   8  12  11     6648.57     6207.40    141.30 o 
   9  12  11     8953.22     8989.10    174.04 o 
  10  12  11     1480.99     1430.75     87.28 o 
  11  12  11     8127.68     8246.83    174.82 o 
  12  12  11       61.90      112.97     64.16 o 
  13  12  11     3971.28     3835.89    133.53 o 
  14  12  11       12.59       24.32     66.25 o 
  15  12  11     3322.81     3243.59    150.60 o 
  16  12  11      925.33     1032.32    101.88 o 
  17  12  11     6460.79     6729.69    190.49 o 
   1  13  11     1550.57     1680.02     79.54 o 
   2  13  11     2249.17     2212.94     90.90 o 
   3  13  11     3532.79     3544.08    134.00 o 
   4  13  11     6297.23     6401.72    140.78 o 
   5  13  11     2694.97     2842.81    114.60 o 
   6  13  11      211.00      233.64     68.10 o 
   7  13  11      440.06      422.06     73.85 o 
   8  13  11      814.33      646.97     74.57 o 
   9  13  11      423.52      403.16     77.41 o 
  10  13  11     4066.98     3899.27    129.93 o 
  11  13  11       16.44      114.02     64.59 o 
  12  13  11     6579.20     6520.55    162.41 o 
  13  13  11        0.43        0.69     68.67 o 
  14  13  11     3061.01     2831.98    121.63 o 
  15  13  11      415.27      469.07     85.80 o 
  16  13  11     1370.14     1555.22    131.02 o 
   0  14  11     1639.09     1621.30    132.90 o 
   1  14  11       57.57       74.78     62.30 o 
   2  14  11     1707.89     1755.65     91.78 o 
   3  14  11      264.32      350.39     61.17 o 
   4  14  11      259.72      150.78     64.17 o 
   5  14  11      114.93       63.83     73.85 o 
   6  14  11     1349.39     1306.58     87.96 o 
   7  14  11      165.14      152.07     70.67 o 
   8  14  11     1954.14     1968.16    113.73 o 
   9  14  11      281.99      362.08     75.36 o 
  10  14  11     6383.83     6160.97    165.81 o 
  11  14  11     1245.62     1396.21     99.41 o 
  12  14  11      563.43      545.38     78.36 o 
  13  14  11     1101.52     1085.21     95.02 o 
  14  14  11      168.50      198.94     88.90 o 
  15  14  11      195.65      227.14    209.27 o 
   1  15  11     1352.25     1512.86     94.97 o 
   2  15  11      794.11      793.13    110.13 o 
   3  15  11      532.79      535.21     80.69 o 
   4  15  11     4171.53     4233.22    137.74 o 
   5  15  11       87.93      141.65     65.74 o 
   6  15  11     5282.94     5541.37    160.06 o 
   7  15  11      234.95      238.78     72.56 o 
   8  15  11     2559.54     2438.00    124.64 o 
   9  15  11       16.69       90.58     76.37 o 
  10  15  11      259.17      391.68     84.30 o 
  11  15  11       81.16      115.69     79.44 o 
  12  15  11       30.65       32.80    143.21 o 
  13  15  11      166.81      130.46     99.88 o 
   0  16  11     2032.95     2326.92    162.50 o 
   1  16  11      182.44      162.64     76.74 o 
   2  16  11     3558.48     3716.93    124.08 o 
   3  16  11      649.31      720.96     81.20 o 
   4  16  11     1397.14     1276.76    137.35 o 
   5  16  11      102.11      238.19    114.51 o 
   6  16  11      929.54     1032.10     84.44 o 
   7  16  11      363.04      453.46     76.90 o 
   8  16  11     3086.42     3307.00    147.50 o 
   9  16  11     2855.59     2976.41    156.11 o 
  10  16  11      769.48     1046.85    105.94 o 
   1  17  11     1203.63     1231.81    129.44 o 
   2  17  11     1671.54     1693.13    104.59 o 
   3  17  11     3190.54     3507.21    189.78 o 
   4  17  11     5681.14     5829.78    163.27 o 
   5  17  11     3778.19     3740.93    236.55 o 
   6  17  11     4029.16     4282.55    153.74 o 
   7  17  11     2429.44     2732.71    147.13 o 
   0   0  12   116219.50   113871.98   1829.17 o 
   1   0  12     1268.37     1129.09     58.35 o 
   2   0  12    89301.58    84689.14    869.11 o 
   3   0  12    26226.65    26248.20    331.55 o 
   4   0  12    47698.70    46515.96    546.81 o 
   5   0  12     2142.98     2056.69     74.16 o 
   6   0  12    20199.30    18862.61    272.38 o 
   7   0  12      134.81      129.37     39.94 o 
   8   0  12     1834.59     1638.33     97.73 o 
   9   0  12     3780.27     3607.15     99.97 o 
  10   0  12      128.46      186.13     60.24 o 
  11   0  12    47090.54    47082.88    579.31 o 
  12   0  12     1836.59     1947.10     86.82 o 
  13   0  12    11735.82    12005.51    233.95 o 
  14   0  12     4589.71     4758.92    188.46 o 
  15   0  12    18000.13    18626.42    413.74 o 
  16   0  12       77.29       90.13     90.90 o 
  17   0  12    10399.25     9886.64    689.69 o 
  18   0  12      332.80       72.28    125.92 o 
  19   0  12       35.43       60.24    126.92 o 
  20   0  12      610.92      282.98    329.18 o 
  21   0  12      804.48      770.89    380.55 o 
  22   0  12     2002.01     1907.98    429.10 o 
  23   0  12     2687.19     2274.52    313.76 o 
   1   1  12      760.04      850.76     30.23 o 
   2   1  12      861.30      809.49     30.17 o 
   3   1  12       57.40       11.39     17.74 o 
   4   1  12     6921.30     6940.48     84.18 o 
   5   1  12    55838.81    56557.35    498.68 o 
   6   1  12     6625.61     6717.62     91.24 o 
   7   1  12    40845.30    39798.59    367.18 o 
   8   1  12     5656.25     5894.77     87.91 o 
   9   1  12    18359.50    18059.69    191.96 o 
  10   1  12       59.11       57.48     27.94 o 
  11   1  12     8533.01     8364.32    111.79 o 
  12   1  12     2784.48     2893.02     73.61 o 
  13   1  12        7.95      -34.96     42.04 o 
  14   1  12      278.19      193.91     48.55 o 
  15   1  12     4872.59     5165.86    164.01 o 
  16   1  12      479.00      358.92     78.75 o 
  17   1  12    13345.95    13854.37    271.60 o 
  18   1  12     1657.09     1390.90    109.66 o 
  19   1  12     4776.43     4976.56    240.45 o 
  20   1  12      485.94      531.84    141.21 o 
  21   1  12     1642.01     1264.91    403.34 o 
  22   1  12      616.31      188.03    185.09 o 
  23   1  12      123.70      235.07    213.85 o 
   0   2  12     3531.39     3434.59     79.25 o 
   1   2  12     1245.20     1102.09     34.02 o 
   2   2  12     2820.64     3134.54     59.79 o 
   3   2  12    17068.17    17155.87    160.13 o 
   4   2  12       34.62       49.24     22.53 o 
   5   2  12    14306.77    14687.25    149.79 o 
   6   2  12     1623.61     1374.86     44.49 o 
   7   2  12     2886.47     3082.55     68.11 o 
   8   2  12     6634.81     6289.91     91.59 o 
   9   2  12     3621.31     3511.74     69.74 o 
  10   2  12     4786.95     5015.22     88.92 o 
  11   2  12    11923.14    11641.06    159.18 o 
  12   2  12     2359.91     2375.23     74.38 o 
  13   2  12    13257.00    13742.64    203.70 o 
  14   2  12      119.46       -0.47     48.23 o 
  15   2  12     9152.34     9414.42    158.84 o 
  16   2  12     1409.66     1498.71     97.06 o 
  17   2  12     3277.13     3522.84    148.03 o 
  18   2  12     2198.86     2256.05    142.36 o 
  19   2  12     1817.84     1706.03    138.65 o 
  20   2  12      391.31      178.11    115.94 o 
  21   2  12     3057.56     3101.08    198.14 o 
  22   2  12      317.96       16.55    199.07 o 
  23   2  12      634.78     1494.89    775.34 o 
   1   3  12    16951.35    15443.58    155.50 o 
   2   3  12     2512.54     2549.53     52.68 o 
   3   3  12    23567.14    22810.87    218.03 o 
   4   3  12    10704.09    11183.35    129.22 o 
   5   3  12    11550.55    11676.85    133.87 o 
   6   3  12    21031.08    21589.92    235.53 o 
   7   3  12      304.78      246.45     34.78 o 
   8   3  12      834.12      825.76     46.92 o 
   9   3  12     8069.42     8200.77    127.68 o 
  10   3  12       71.45       14.44     40.61 o 
  11   3  12     6552.04     6475.39    125.38 o 
  12   3  12      327.78      354.10     48.77 o 
  13   3  12     1041.46     1123.93     65.42 o 
  14   3  12     1134.42     1044.40     67.20 o 
  15   3  12     1298.31     1376.38     75.65 o 
  16   3  12       23.18       32.99     52.64 o 
  17   3  12     5466.65     5576.10    205.26 o 
  18   3  12      491.75      312.22     97.86 o 
  19   3  12      485.83      420.39    145.27 o 
  20   3  12     1717.40     1718.86    210.28 o 
  21   3  12       33.76     -103.70    103.70 o 
  22   3  12     4719.21     5426.31    220.83 o 
  23   3  12     2056.77     1996.78    291.22 o 
   0   4  12     7566.82     7280.63    131.32 o 
   1   4  12     2745.50     2459.35     56.12 o 
   2   4  12    10952.39    10076.44    124.18 o 
   3   4  12    34539.05    34893.68    351.19 o 
   4   4  12    29486.99    28311.12    291.49 o 
   5   4  12    28083.98    27153.02    308.56 o 
   6   4  12    24457.95    23590.25    267.26 o 
   7   4  12    36518.55    34671.67    392.09 o 
   8   4  12    22729.30    22068.90    419.29 o 
   9   4  12     2207.47     2112.65     85.81 o 
  10   4  12     7497.15     7292.22    134.37 o 
  11   4  12     2730.41     2921.10     89.61 o 
  12   4  12      248.69      290.35     49.05 o 
  13   4  12     6301.84     6372.73    132.98 o 
  14   4  12      389.85      442.39     58.14 o 
  15   4  12       40.54       81.45     53.09 o 
  16   4  12     1781.55     1892.10     97.51 o 
  17   4  12     2926.22     2885.45    115.57 o 
  18   4  12     3217.92     3183.28    139.99 o 
  19   4  12     7814.29     8003.35    241.72 o 
  20   4  12     2493.57     2532.92    183.15 o 
  21   4  12     5692.52     6140.23    231.32 o 
  22   4  12     2537.45     2694.09    260.84 o 
  23   4  12     2726.91     2911.47    190.62 o 
   1   5  12    68749.30    68215.58    584.45 o 
   2   5  12     1087.26     1017.10     41.26 o 
   3   5  12    35236.13    36081.24    379.57 o 
   4   5  12     5220.57     5421.04     89.27 o 
   5   5  12      969.25      890.03     41.72 o 
   6   5  12     1692.22     1653.05     67.76 o 
   7   5  12     8238.13     8235.53    186.56 o 
   8   5  12     8908.10     8564.70    180.56 o 
   9   5  12      290.89      285.26     48.04 o 
  10   5  12    10508.17    10132.50    192.79 o 
  11   5  12      580.83      660.11     56.44 o 
  12   5  12    19615.89    18852.54    238.38 o 
  13   5  12      237.03      160.25     48.97 o 
  14   5  12    10738.08    10647.11    169.90 o 
  15   5  12     1200.75     1247.10     74.39 o 
  16   5  12     8009.90     7959.25    170.23 o 
  17   5  12     3311.11     3353.47    121.84 o 
  18   5  12     1046.22      969.23     86.71 o 
  19   5  12      692.94      769.60    106.54 o 
  20   5  12      128.45        4.00    103.43 o 
  21   5  12      989.97     1059.95    136.99 o 
  22   5  12       10.10     -113.09    113.09 o 
   0   6  12      827.75      805.11     55.83 o 
   1   6  12     1448.59     1496.03     44.75 o 
   2   6  12      383.89      301.06     30.33 o 
   3   6  12    12926.77    12735.03    145.84 o 
   4   6  12      192.95      121.79     28.42 o 
   5   6  12    31073.26    30281.50    314.96 o 
   6   6  12      218.64      220.99     39.91 o 
   7   6  12    43324.29    41990.47    471.91 o 
   8   6  12     2513.29     2335.07     80.37 o 
   9   6  12      262.05      162.75     35.94 o 
  10   6  12      287.71      164.30     47.50 o 
  11   6  12      425.24      355.46     48.97 o 
  12   6  12       62.10       43.21     46.12 o 
  13   6  12       66.66       12.51     47.77 o 
  14   6  12     1050.47      988.53     73.00 o 
  15   6  12      371.54      290.18     63.57 o 
  16   6  12     2279.85     2212.68     98.51 o 
  17   6  12      358.76      348.19     73.61 o 
  18   6  12     1221.46     1366.02     96.08 o 
  19   6  12     5716.66     5280.92    153.91 o 
  20   6  12      427.40      484.07     89.66 o 
  21   6  12     6728.04     6837.36    425.32 o 
  22   6  12        6.37      -77.72    129.95 o 
   1   7  12     3134.39     2940.65     70.57 o 
   2   7  12      673.86      684.26     37.61 o 
   3   7  12     1467.02     1434.88     48.25 o 
   4   7  12      120.31       74.90     29.06 o 
   5   7  12      673.44      700.63     46.59 o 
   6   7  12      218.61      195.27     37.88 o 
   7   7  12    15243.36    14828.30    208.04 o 
   8   7  12      432.65      412.22     51.21 o 
   9   7  12     3434.51     3325.68    127.27 o 
  10   7  12     1543.25     1491.53     77.59 o 
  11   7  12     6157.65     5895.29    128.75 o 
  12   7  12    11274.12    11185.23    190.18 o 
  13   7  12      705.83      718.71     69.11 o 
  14   7  12     8241.42     8122.32    167.38 o 
  15   7  12     1675.13     1815.78     90.80 o 
  16   7  12     3624.45     3633.67    122.12 o 
  17   7  12     3156.59     3038.90    117.47 o 
  18   7  12     1269.09     1265.12     95.24 o 
  19   7  12     1535.30     1332.27    100.30 o 
  20   7  12      163.69      151.77     83.70 o 
  21   7  12      617.58      496.08    115.98 o 
   0   8  12    23249.33    23165.64    360.53 o 
   1   8  12     2336.04     2230.16     65.71 o 
   2   8  12    12263.53    12038.74    140.82 o 
   3   8  12     7020.04     6756.74    100.19 o 
   4   8  12     1069.37     1017.76     49.76 o 
   5   8  12     7044.86     6796.20    141.55 o 
   6   8  12      377.41      343.65     47.74 o 
   7   8  12     1249.46     1343.82     71.12 o 
   8   8  12      114.60       -2.18     43.12 o 
   9   8  12     9606.52     8986.77    165.44 o 
  10   8  12     1230.44     1241.51     71.81 o 
  11   8  12     7214.21     7245.05    163.55 o 
  12   8  12      968.15      799.98     76.73 o 
  13   8  12    14807.39    14386.13    231.39 o 
  14   8  12       48.63       29.76     62.48 o 
  15   8  12     3972.63     3628.88    121.39 o 
  16   8  12      227.73      267.28     70.21 o 
  17   8  12      787.06      863.11     85.00 o 
  18   8  12       46.33      -18.24     70.90 o 
  19   8  12      325.38      205.98     85.40 o 
  20   8  12        6.63      -80.55     80.55 o 
  21   8  12     1274.46     1469.26    120.58 o 
   1   9  12     2198.84     2120.62     66.69 o 
   2   9  12     7170.20     6991.11    112.16 o 
   3   9  12      199.95      116.28     35.40 o 
   4   9  12     9322.31     9057.39    141.46 o 
   5   9  12     1963.59     2037.94     80.56 o 
   6   9  12     8133.15     8155.27    151.09 o 
   7   9  12    30228.06    29310.96    358.48 o 
   8   9  12     3249.83     3225.61    104.16 o 
   9   9  12    18475.15    18138.03    253.53 o 
  10   9  12     6140.69     6167.18    138.38 o 
  11   9  12     1048.12      933.80     73.05 o 
  12   9  12    10326.06     9892.76    195.47 o 
  13   9  12       41.29       74.78     67.94 o 
  14   9  12     5487.40     5564.41    140.63 o 
  15   9  12     1916.66     1869.28    114.74 o 
  16   9  12     3361.09     3242.45    123.14 o 
  17   9  12    11101.79    11141.08    207.60 o 
  18   9  12     4351.67     4493.90    148.23 o 
  19   9  12     5558.03     5654.57    165.67 o 
  20   9  12     4147.44     4484.77    172.18 o 
   0  10  12     1696.68     1539.10     90.48 o 
   1  10  12     1957.89     1926.29     69.29 o 
   2  10  12     1885.15     1794.13     61.39 o 
   3  10  12      258.52      139.28     56.07 o 
   4  10  12       41.01       27.96     42.18 o 
   5  10  12      821.26      876.76     61.14 o 
   6  10  12     1697.68     1522.28     73.59 o 
   7  10  12     1751.64     1420.31     72.38 o 
   8  10  12      616.86      647.50     65.13 o 
   9  10  12     2805.06     2804.36    105.68 o 
  10  10  12      695.36      789.11     70.36 o 
  11  10  12    13041.99    12885.68    215.84 o 
  12  10  12      134.74       78.57     62.53 o 
  13  10  12    17420.94    16675.76    269.55 o 
  14  10  12       20.14       24.33     64.92 o 
  15  10  12    10493.09    10353.70    196.39 o 
  16  10  12       61.20      -43.45     70.71 o 
  17  10  12     3144.30     3142.49    130.26 o 
  18  10  12       93.48      134.23     81.69 o 
  19  10  12      156.28      168.70     88.18 o 
   1  11  12      625.93      665.00     55.18 o 
   2  11  12      223.24      202.14     46.70 o 
   3  11  12      201.78      134.43     43.42 o 
   4  11  12     1453.57     1439.64     71.86 o 
   5  11  12     1486.36     1453.32     77.12 o 
   6  11  12     2087.74     1991.38    108.66 o 
   7  11  12     8427.26     8560.87    158.92 o 
   8  11  12     2617.16     2491.09    100.76 o 
   9  11  12    13105.92    12162.60    285.42 o 
  10  11  12     1330.14     1293.49     87.34 o 
  11  11  12     2999.83     2872.60    139.69 o 
  12  11  12      749.74      742.31     79.49 o 
  13  11  12       85.57       36.57     65.37 o 
  14  11  12      596.08      654.45     83.90 o 
  15  11  12     1695.64     1422.45    101.91 o 
  16  11  12     1426.63     1499.33    100.67 o 
  17  11  12     3309.48     3195.01    131.85 o 
  18  11  12     2405.87     2290.63    127.34 o 
   0  12  12     2631.07     2849.62    136.06 o 
   1  12  12      791.10      831.15     62.23 o 
   2  12  12     1047.11     1064.81     65.57 o 
   3  12  12     3594.50     3654.66    111.00 o 
   4  12  12      815.27      928.59     70.41 o 
   5  12  12     4510.22     4425.58    117.94 o 
   6  12  12      455.88      390.04     63.49 o 
   7  12  12      912.20      943.80     79.53 o 
   8  12  12       73.29      -40.95     57.92 o 
   9  12  12       15.05      -51.88     56.88 o 
  10  12  12      209.25      229.33     65.62 o 
  11  12  12       15.69      -63.53     63.53 o 
  12  12  12        3.02      -13.91     37.49 o 
  13  12  12      376.19      350.10     80.79 o 
  14  12  12      232.99      157.15     73.09 o 
  15  12  12      988.75      970.94     95.48 o 
  16  12  12      936.31      913.04    104.13 o 
  17  12  12      200.85      190.27     89.36 o 
   1  13  12     5372.94     5363.22    135.45 o 
   2  13  12        7.74      -11.67     54.35 o 
   3  13  12     8092.74     8255.01    162.26 o 
   4  13  12      129.84      137.06     60.47 o 
   5  13  12      183.80      211.05     67.08 o 
   6  13  12      733.25      688.00     78.25 o 
   7  13  12      381.93      307.42     71.14 o 
   8  13  12     2311.08     2453.84    156.61 o 
   9  13  12     3234.54     3171.70    124.74 o 
  10  13  12     5618.82     5495.99    153.32 o 
  11  13  12      849.29      849.81     80.86 o 
  12  13  12     8250.31     8485.59    181.58 o 
  13  13  12      117.61      182.45     68.61 o 
  14  13  12     6122.59     6345.62    172.24 o 
  15  13  12      519.86      534.56     89.06 o 
  16  13  12     4593.31     4655.93    240.18 o 
   0  14  12       12.92       74.94     73.16 o 
   1  14  12     1071.79     1169.38     89.72 o 
   2  14  12       20.02       32.50     63.87 o 
   3  14  12     8279.75     8594.59    224.82 o 
   4  14  12      826.52      860.43     82.64 o 
   5  14  12     6324.29     6485.29    165.33 o 
   6  14  12      871.14      822.14     85.54 o 
   7  14  12     2498.62     2514.70    118.92 o 
   8  14  12      471.24      506.25     83.94 o 
   9  14  12      872.53      934.91     92.71 o 
  10  14  12      275.83      212.67     73.02 o 
  11  14  12      265.36      242.48     74.41 o 
  12  14  12       27.79      128.76     74.44 o 
  13  14  12      376.96      418.58     90.73 o 
  14  14  12      246.37      101.04    111.73 o 
   1  15  12     7420.52     7618.88    165.59 o 
   2  15  12       20.88       75.49     67.18 o 
   3  15  12     3556.03     3339.16    138.63 o 
   4  15  12      141.15      232.59    128.72 o 
   5  15  12      756.21      926.26     85.12 o 
   6  15  12      184.76      235.75     73.11 o 
   7  15  12        0.92       74.14     69.71 o 
   8  15  12       56.17      103.17     80.40 o 
   9  15  12      271.09      327.32     83.52 o 
  10  15  12      936.70      984.13     93.84 o 
  11  15  12       42.20      -19.72     79.82 o 
  12  15  12     1682.47     1830.23    145.87 o 
   0  16  12     3999.88     4222.08    264.02 o 
   1  16  12       17.57      -40.33    101.98 o 
   2  16  12     3206.51     3397.46    124.72 o 
   3  16  12     1245.69     1069.79    107.03 o 
   4  16  12     2593.86     2733.54    129.03 o 
   5  16  12      170.34      149.91     77.94 o 
   6  16  12     2050.54     2230.90    114.18 o 
   7  16  12       14.60       85.15     81.42 o 
   8  16  12     2112.50     2454.27    126.29 o 
   9  16  12      164.03       40.40     76.23 o 
  10  16  12     2038.46     2339.48    158.45 o 
   1  17  12      366.86      423.40     90.71 o 
   2  17  12       51.54       61.45     77.02 o 
   3  17  12       20.95       -2.71     87.86 o 
   4  17  12      219.47       70.32     90.84 o 
   5  17  12       77.94      137.61     81.53 o 
   6  17  12     1143.11     1086.18    106.32 o 
   1   1  13     2067.89     2192.44     46.43 o 
   2   1  13     4413.92     4859.22     68.27 o 
   3   1  13     1974.89     1942.10     42.26 o 
   4   1  13      275.26      302.24     24.09 o 
   5   1  13       74.97      123.22     23.70 o 
   6   1  13       34.72       10.63     23.91 o 
   7   1  13     2646.49     2873.37     61.95 o 
   8   1  13      516.60      507.96     35.70 o 
   9   1  13      643.17      623.99     38.86 o 
  10   1  13      104.43      211.03     34.10 o 
  11   1  13      101.48      144.22     35.94 o 
  12   1  13      692.43      714.75     47.30 o 
  13   1  13      751.87      765.49     57.81 o 
  14   1  13      245.94      168.90     53.59 o 
  15   1  13      182.37      169.09     71.43 o 
  16   1  13      784.16      785.20     91.33 o 
  17   1  13      205.71       18.96     41.20 o 
  18   1  13      482.56      485.27    115.20 o 
  19   1  13      434.83      527.89    123.78 o 
  20   1  13        3.25      100.79    120.01 o 
  21   1  13       67.51      -99.29     99.29 o 
  22   1  13      698.40      597.97    218.86 o 
  23   1  13      565.51      321.40    211.57 o 
   0   2  13    87410.84    84574.49    914.62 o 
   1   2  13     3476.43     3796.52     68.27 o 
   2   2  13    45700.52    43902.89    362.94 o 
   3   2  13    10023.90    10423.40    109.77 o 
   4   2  13    40820.09    39788.93    321.17 o 
   5   2  13     1266.79     1191.75     49.16 o 
   6   2  13    34812.01    34231.32    322.02 o 
   7   2  13     4452.77     4350.81     83.96 o 
   8   2  13    31963.22    32204.37    309.86 o 
   9   2  13    10940.20    11101.00    136.55 o 
  10   2  13    11627.51    11296.71    152.10 o 
  11   2  13     4812.71     4588.34    108.49 o 
  12   2  13     4317.58     4434.40    108.03 o 
  13   2  13    10275.41    10576.48    166.93 o 
  14   2  13      306.00      217.17     54.35 o 
  15   2  13     7957.09     8002.47    156.73 o 
  16   2  13      245.48      319.43     79.32 o 
  17   2  13     8465.88     8903.01    218.13 o 
  18   2  13      195.98      156.85     98.91 o 
  19   2  13     5174.80     5353.59    208.67 o 
  20   2  13     1752.59     1643.72    176.41 o 
  21   2  13     1423.70     1322.38    217.86 o 
  22   2  13     2124.44     2234.61    216.03 o 
  23   2  13     1834.00     2349.35    317.74 o 
   1   3  13     8206.18     7944.16     97.02 o 
   2   3  13      710.42      735.99     43.35 o 
   3   3  13     5674.16     5851.55     80.67 o 
   4   3  13     6002.73     6186.54     85.75 o 
   5   3  13       30.19       36.12     26.21 o 
   6   3  13     5529.28     5692.27     94.76 o 
   7   3  13     1872.05     1745.70     63.51 o 
   8   3  13     4266.77     4472.89     91.45 o 
   9   3  13      373.09      340.03     41.98 o 
  10   3  13     6085.84     6186.40    123.29 o 
  11   3  13      971.06      975.44     65.13 o 
  12   3  13     5672.17     5524.78    121.62 o 
  13   3  13       16.14       -2.50     43.17 o 
  14   3  13      981.87     1042.73     68.94 o 
  15   3  13      400.08      388.27     63.48 o 
  16   3  13     2385.85     2544.40     99.43 o 
  17   3  13     1408.44     1310.07    108.14 o 
  18   3  13     1060.48     1067.02    119.07 o 
  19   3  13      408.44      313.62    115.35 o 
  20   3  13     1420.37     1500.95    242.61 o 
  21   3  13      147.93      185.92    112.60 o 
  22   3  13      622.70      355.74    138.33 o 
  23   3  13      342.71       -2.47    160.81 o 
   0   4  13     4524.00     4613.73    102.79 o 
   1   4  13      509.21      549.62     34.69 o 
   2   4  13       19.71       31.04     23.05 o 
   3   4  13      165.05      173.09     28.78 o 
   4   4  13      275.21      223.86     32.78 o 
   5   4  13     5313.34     5350.18     89.08 o 
   6   4  13     2267.62     2293.72     67.45 o 
   7   4  13      735.52      768.18     49.01 o 
   8   4  13     1212.85     1156.48     69.41 o 
   9   4  13       97.50       89.82     44.79 o 
  10   4  13       21.85       46.46     36.81 o 
  11   4  13      513.99      373.68     51.59 o 
  12   4  13      203.23      181.36     49.78 o 
  13   4  13       28.10        6.32     47.96 o 
  14   4  13     1103.99     1064.84     70.55 o 
  15   4  13      424.93      258.59     63.24 o 
  16   4  13       60.01      117.75     59.66 o 
  17   4  13       17.51      -45.47     59.09 o 
  18   4  13      374.66      278.48    100.02 o 
  19   4  13      323.61      262.10    104.62 o 
  20   4  13      415.01      241.70    113.06 o 
  21   4  13      202.31      224.81    118.61 o 
  22   4  13     1653.73     1408.89    153.10 o 
  23   4  13       26.53       97.70    143.08 o 
   1   5  13     5270.86     5257.45     80.91 o 
   2   5  13      539.06      671.03     37.17 o 
   3   5  13     6872.79     6479.84    101.07 o 
   4   5  13     3652.40     3693.35     75.53 o 
   5   5  13     3477.27     3499.90     73.94 o 
   6   5  13     6944.86     6498.71    123.24 o 
   7   5  13      378.45      449.63     48.32 o 
   8   5  13      127.31       88.56     45.37 o 
   9   5  13      347.88      214.89     46.38 o 
  10   5  13      792.19      867.14     83.69 o 
  11   5  13        6.98        7.76     46.60 o 
  12   5  13     4639.84     4393.41    108.88 o 
  13   5  13      637.05      601.52     58.72 o 
  14   5  13      646.66      506.71     60.32 o 
  15   5  13      738.82      762.87     75.95 o 
  16   5  13      169.35      261.75     66.82 o 
  17   5  13     4155.16     4370.29    141.67 o 
  18   5  13      702.09      768.37     86.13 o 
  19   5  13     1283.83     1234.94    120.90 o 
  20   5  13      944.94     1123.66    148.62 o 
  21   5  13      158.59      242.65    195.85 o 
  22   5  13      992.90      948.83    144.63 o 
   0   6  13    13722.99    13418.98    217.04 o 
   1   6  13     1336.20     1434.71     44.96 o 
   2   6  13    16072.29    15649.76    171.64 o 
   3   6  13       63.98       83.39     28.80 o 
   4   6  13    25044.86    24509.88    266.02 o 
   5   6  13       21.35       45.32     30.14 o 
   6   6  13    13940.97    13599.70    243.87 o 
   7   6  13     1232.58     1186.32     62.18 o 
   8   6  13     3639.34     3464.64     94.67 o 
   9   6  13     2257.56     2036.80     79.46 o 
  10   6  13      187.21      243.46     46.30 o 
  11   6  13     5764.58     5435.08    142.72 o 
  12   6  13      911.74      857.19     62.52 o 
  13   6  13    12416.23    12216.35    286.00 o 
  14   6  13     2049.41     1929.08     89.75 o 
  15   6  13     6618.03     6726.24    153.60 o 
  16   6  13       20.51       41.33     60.58 o 
  17   6  13     1485.18     1410.79     94.89 o 
  18   6  13     2139.61     2090.47    109.52 o 
  19   6  13     1045.36      993.89     95.52 o 
  20   6  13      788.99      693.11    118.59 o 
  21   6  13      118.63       11.88    109.31 o 
  22   6  13      762.18      716.82    196.26 o 
   1   7  13     1193.06     1179.83     48.74 o 
   2   7  13     1000.85      998.35     42.59 o 
   3   7  13    10668.12    10456.94    127.89 o 
   4   7  13      982.37      899.57     45.56 o 
   5   7  13     3633.78     3390.17     83.35 o 
   6   7  13     2512.69     2384.00     90.99 o 
   7   7  13    18617.73    18319.92    245.52 o 
   8   7  13    14503.19    14398.73    208.91 o 
   9   7  13    11942.83    11514.11    182.79 o 
  10   7  13    13021.68    12245.73    270.98 o 
  11   7  13     1389.96     1217.97     73.76 o 
  12   7  13    20148.51    19356.39    279.96 o 
  13   7  13       48.07      -56.02     56.02 o 
  14   7  13    12452.29    12151.59    210.33 o 
  15   7  13     1465.27     1424.20     86.74 o 
  16   7  13     5023.90     4893.34    135.37 o 
  17   7  13     1863.24     1807.02     98.53 o 
  18   7  13     1226.37     1331.60     97.99 o 
  19   7  13     1528.32     1751.52    110.55 o 
  20   7  13      997.21     1156.00    104.74 o 
  21   7  13     1178.81     1043.57    146.22 o 
   0   8  13       49.54       71.94     50.61 o 
   1   8  13       86.76       83.46     33.21 o 
   2   8  13      108.31       82.49     23.44 o 
   3   8  13     3635.38     3725.30     74.48 o 
   4   8  13       18.29        3.79     36.22 o 
   5   8  13       83.61       86.92     39.70 o 
   6   8  13      768.99      793.29     57.78 o 
   7   8  13     1488.57     1400.96     68.52 o 
   8   8  13     3073.35     2826.47     98.00 o 
   9   8  13      301.00      352.95     58.66 o 
  10   8  13      171.19       69.88     51.90 o 
  11   8  13      570.74      472.85     59.41 o 
  12   8  13       55.30      -33.55     50.36 o 
  13   8  13     2294.83     2278.20    101.33 o 
  14   8  13      686.58      692.37     77.43 o 
  15   8  13     1025.07     1067.23     83.15 o 
  16   8  13      971.87      989.06     84.78 o 
  17   8  13     1019.28     1139.76     91.82 o 
  18   8  13      957.84     1095.00     95.55 o 
  19   8  13       27.78       43.33     82.49 o 
  20   8  13      746.37      516.70     99.17 o 
  21   8  13      172.43      128.65    100.68 o 
   1   9  13      271.67      203.16     40.55 o 
   2   9  13      451.64      497.19     42.20 o 
   3   9  13       35.34       14.75     38.51 o 
   4   9  13        4.82       24.02     36.94 o 
   5   9  13     2955.92     2857.00     89.32 o 
   6   9  13       53.69      124.25     47.15 o 
   7   9  13    10008.57    10046.84    168.68 o 
   8   9  13     4254.16     4116.12    116.09 o 
   9   9  13    11701.78    11246.14    186.31 o 
  10   9  13     1397.85     1304.88     83.89 o 
  11   9  13     2470.88     2461.51    100.70 o 
  12   9  13     4365.86     4409.34    130.49 o 
  13   9  13       51.19      155.35     56.26 o 
  14   9  13     6186.18     6275.88    154.93 o 
  15   9  13      203.57      290.09     72.16 o 
  16   9  13     4333.05     4507.31    141.03 o 
  17   9  13     2032.02     2023.19    109.29 o 
  18   9  13     2793.48     2796.95    126.79 o 
  19   9  13      685.06      714.10     99.00 o 
  20   9  13     1255.32     1413.12    119.20 o 
   0  10  13     4182.83     3755.17    128.26 o 
   1  10  13     1278.57     1253.61     60.81 o 
   2  10  13     2374.13     2172.22     81.71 o 
   3  10  13     4598.48     4757.06    103.00 o 
   4  10  13       21.34       -8.94     40.62 o 
   5  10  13     4063.68     3908.10    110.32 o 
   6  10  13     1097.00      987.25     68.87 o 
   7  10  13     1975.45     2061.87     90.54 o 
   8  10  13        4.57       -1.27     49.99 o 
   9  10  13        1.30       28.79     47.25 o 
  10  10  13       55.25      115.32     58.32 o 
  11  10  13       13.53      -35.61     59.04 o 
  12  10  13       52.77       27.42     62.42 o 
  13  10  13     1225.66     1133.86     89.22 o 
  14  10  13      467.41      515.68     74.00 o 
  15  10  13      329.42      348.81     73.74 o 
  16  10  13       14.81       38.46     70.78 o 
  17  10  13       27.44      -58.84     74.77 o 
  18  10  13       32.74       56.20     83.67 o 
  19  10  13      212.50      256.60     89.96 o 
   1  11  13    22376.16    22056.78    293.46 o 
   2  11  13      643.54      712.37     58.84 o 
   3  11  13     7579.54     7579.99    140.25 o 
   4  11  13     8582.61     8746.03    164.98 o 
   5  11  13     1987.35     1902.93     85.10 o 
   6  11  13    10478.16    10215.59    184.75 o 
   7  11  13       39.03      -53.51     53.51 o 
   8  11  13     8734.03     8498.62    234.12 o 
   9  11  13      521.43      449.16     72.55 o 
  10  11  13     5939.70     5807.85    154.37 o 
  11  11  13      983.29      972.52     82.02 o 
  12  11  13     2551.82     2377.64    109.52 o 
  13  11  13      214.22      288.23     74.33 o 
  14  11  13     4568.60     4443.50    140.59 o 
  15  11  13      206.90      166.72     67.35 o 
  16  11  13     3538.20     3639.60    136.06 o 
  17  11  13      502.85      372.61     92.65 o 
  18  11  13     4707.39     4712.48    186.39 o 
   0  12  13      271.83      279.62     88.61 o 
   1  12  13       17.02       39.32     58.50 o 
   2  12  13     2223.78     2321.79     87.84 o 
   3  12  13     3377.82     3531.16    110.04 o 
   4  12  13      915.29      990.05     76.55 o 
   5  12  13     7667.44     7510.85    196.25 o 
   6  12  13       62.51       59.03     56.98 o 
   7  12  13     2788.37     2711.89    114.61 o 
   8  12  13      821.82      784.63     86.72 o 
   9  12  13       18.49       41.53     63.12 o 
  10  12  13     1670.85     1713.64     95.76 o 
  11  12  13      122.19      156.36     56.96 o 
  12  12  13       11.91      -64.27     64.27 o 
  13  12  13      186.38      119.04     70.81 o 
  14  12  13       40.22       -7.26     73.06 o 
  15  12  13      431.44      307.73     98.46 o 
  16  12  13       96.66      109.54     87.29 o 
  17  12  13      901.38      879.19    114.52 o 
   1  13  13     5664.58     5664.24    142.69 o 
   2  13  13      361.16      342.70     56.46 o 
   3  13  13     7689.91     7686.69    158.43 o 
   4  13  13     3567.05     3563.10    119.57 o 
   5  13  13     2389.09     2480.39    107.33 o 
   6  13  13     2647.26     2756.95    120.13 o 
   7  13  13      104.51      172.74     69.13 o 
   8  13  13     1257.72     1201.49     90.27 o 
   9  13  13     1759.15     1819.37    102.41 o 
  10  13  13      800.63      682.77     84.23 o 
  11  13  13      276.96      239.21     75.49 o 
  12  13  13      205.48      358.86     78.40 o 
  13  13  13      189.11      212.72     45.10 o 
  14  13  13      352.93      414.04     80.96 o 
  15  13  13      621.93      715.16     99.44 o 
  16  13  13      927.26      845.03    255.60 o 
   0  14  13     5450.48     5580.75    191.34 o 
   1  14  13     1237.48     1263.95     84.69 o 
   2  14  13     5026.16     5192.86    155.89 o 
   3  14  13     4879.20     4890.20    142.91 o 
   4  14  13     2654.48     2821.29    121.02 o 
   5  14  13     4367.76     4357.83    145.20 o 
   6  14  13      629.12      689.94     82.76 o 
   7  14  13     2649.17     2787.07    125.50 o 
   8  14  13      194.88      144.87    116.66 o 
   9  14  13      758.10      788.89     85.71 o 
  10  14  13      411.24      352.10     78.65 o 
  11  14  13      667.67      603.54     89.84 o 
  12  14  13       99.29      132.50     77.08 o 
  13  14  13     2431.15     2502.12    132.59 o 
  14  14  13      120.64      157.60    113.07 o 
   1  15  13      453.47      533.89     73.57 o 
   2  15  13      164.40       57.70     71.92 o 
   3  15  13      121.51       77.89     91.22 o 
   4  15  13       78.83       72.47     80.11 o 
   5  15  13     3538.84     3605.61    143.63 o 
   6  15  13      262.28      229.61     74.38 o 
   7  15  13     4811.16     4928.05    153.95 o 
   8  15  13      826.50     1031.33     98.83 o 
   9  15  13     3376.07     3704.38    135.76 o 
  10  15  13     3288.20     3585.93    149.38 o 
  11  15  13     1342.40     1386.06    115.74 o 
  12  15  13     4719.35     4972.88    208.26 o 
   0  16  13       10.65      132.06    201.40 o 
   1  16  13      286.09      318.00     87.53 o 
   2  16  13       15.22       24.79     66.41 o 
   3  16  13     2295.67     2442.05    212.40 o 
   4  16  13     1270.72     1375.63    133.26 o 
   5  16  13     2684.21     2814.44    148.00 o 
   6  16  13     2344.24     2659.11    132.27 o 
   7  16  13      309.42      459.68    123.66 o 
   8  16  13     1420.36     1427.36    120.72 o 
   9  16  13     1521.24     1583.67    113.90 o 
   1  17  13      893.07      970.90    102.41 o 
   2  17  13        5.17      -77.72     77.72 o 
   3  17  13      270.24      189.75     98.34 o 
   4  17  13      218.05      222.14    103.18 o 
   5  17  13     2151.03     2141.07    129.25 o 
   6  17  13      248.80      392.35    155.37 o 
   0   0  14       55.59       95.66     46.23 o 
   1   0  14      452.35      399.86     38.82 o 
   2   0  14     2998.14     2951.04     72.43 o 
   3   0  14      557.79      646.70     65.25 o 
   4   0  14    21328.53    20855.32    263.91 o 
   5   0  14       22.33      -24.77     24.77 o 
   6   0  14    62560.34    61494.24    777.54 o 
   7   0  14     3779.58     3662.49    100.03 o 
   8   0  14    40682.77    40320.42    535.07 o 
   9   0  14    33423.00    32522.10    447.76 o 
  10   0  14    21854.44    22093.79    356.85 o 
  11   0  14    24913.22    25132.35    368.91 o 
  12   0  14     7044.72     7503.77    175.83 o 
  13   0  14    10432.21    10854.75    246.28 o 
  14   0  14     1341.12     1402.96    124.35 o 
  15   0  14     8832.74     9001.82    322.29 o 
  16   0  14    10375.84    10326.54    359.94 o 
  17   0  14     6040.47     6664.33    297.69 o 
  18   0  14    10509.55    10210.65    368.86 o 
  19   0  14     6796.17     7801.17    335.47 o 
  20   0  14    11041.67    11982.27    509.80 o 
  21   0  14     1456.96      937.92    618.81 o 
  22   0  14     2988.38     3493.54    504.59 o 
  23   0  14      883.43     1173.48    421.97 o 
   1   1  14     2960.15     2933.08     53.36 o 
   2   1  14    14239.36    14269.66    142.68 o 
   3   1  14        1.49       -6.26     19.62 o 
   4   1  14     6409.89     6313.89     85.02 o 
   5   1  14        8.91       26.88     22.48 o 
   6   1  14      104.34      113.32     24.78 o 
   7   1  14     3081.70     3222.03     66.86 o 
   8   1  14     2278.59     2138.28     59.71 o 
   9   1  14      159.42      114.61     33.07 o 
  10   1  14    19472.86    18931.18    206.60 o 
  11   1  14      322.23      246.76     42.38 o 
  12   1  14    17508.08    18597.77    253.69 o 
  13   1  14      393.49      259.98     52.90 o 
  14   1  14    20546.13    21315.76    324.59 o 
  15   1  14     1102.64     1003.01     93.93 o 
  16   1  14    16046.72    16104.09    301.16 o 
  17   1  14      331.15      388.38     96.05 o 
  18   1  14      274.57       96.72     66.43 o 
  19   1  14      763.65      698.82    110.39 o 
  20   1  14     1778.42     1794.70    165.61 o 
  21   1  14       96.84      -70.12    224.60 o 
  22   1  14      797.23     1047.73    214.52 o 
  23   1  14        2.45     -194.06    194.06 o 
   0   2  14      388.67      200.12     33.52 o 
   1   2  14       53.83       82.06     20.36 o 
   2   2  14    16379.60    16274.01    157.45 o 
   3   2  14     1405.60     1757.95     43.84 o 
   4   2  14     3666.13     3865.22     67.86 o 
   5   2  14      867.64      751.86     43.44 o 
   6   2  14    18933.86    19013.65    199.25 o 
   7   2  14      335.74      388.95     36.46 o 
   8   2  14    33878.32    34282.96    329.56 o 
   9   2  14      943.60     1040.29     54.26 o 
  10   2  14    26190.27    26470.32    307.58 o 
  11   2  14      320.77      248.75     49.94 o 
  12   2  14     2822.43     2843.72     89.72 o 
  13   2  14     1417.21     1607.95     79.40 o 
  14   2  14     1104.87     1291.96     82.67 o 
  15   2  14        8.63      -21.36     58.75 o 
  16   2  14     9628.10     9956.84    245.72 o 
  17   2  14       19.64        4.13     77.67 o 
  18   2  14     7748.61     7677.32    281.14 o 
  19   2  14      103.29       51.73    114.63 o 
  20   2  14     1252.31     1561.67    162.28 o 
  21   2  14      586.20      372.47    133.25 o 
  22   2  14        1.02     -149.09    149.09 o 
  23   2  14      117.93      342.66    167.27 o 
   1   3  14     2676.67     2424.79     52.29 o 
   2   3  14    21879.09    21548.27    203.84 o 
   3   3  14     7661.82     7612.51     93.06 o 
   4   3  14    18682.71    18496.98    182.51 o 
   5   3  14     2036.99     1716.82     55.34 o 
   6   3  14     8364.14     7984.01    125.24 o 
   7   3  14     2004.41     2108.80     67.79 o 
   8   3  14     3870.98     3684.63     89.17 o 
   9   3  14     7656.52     7895.14    129.75 o 
  10   3  14      402.18      386.01     51.54 o 
  11   3  14       16.07       69.73     50.84 o 
  12   3  14     6402.82     6691.55    130.22 o 
  13   3  14      113.28      104.99     49.78 o 
  14   3  14     3513.74     3695.35    148.22 o 
  15   3  14      365.03      486.23     67.66 o 
  16   3  14     1841.39     1767.39     88.25 o 
  17   3  14        5.36        2.49     82.48 o 
  18   3  14     1271.55     1470.85    131.83 o 
  19   3  14       51.31       -3.00     92.70 o 
  20   3  14     5294.75     5487.31    216.92 o 
  21   3  14       39.10       -3.52    120.23 o 
  22   3  14     2191.60     1980.54    181.53 o 
  23   3  14       26.07     -170.48    170.48 o 
   0   4  14   126835.18   126480.88   1540.48 o 
   1   4  14     4262.07     4476.46     80.14 o 
   2   4  14    80868.42    78343.89    714.63 o 
   3   4  14     8255.14     8353.90    115.46 o 
   4   4  14    19285.05    18195.14    205.10 o 
   5   4  14    12094.48    11987.21    148.40 o 
   6   4  14     1558.30     1504.52     59.02 o 
   7   4  14     7626.77     7360.33    121.07 o 
   8   4  14      549.37      544.61     52.11 o 
   9   4  14    15844.38    15552.60    229.62 o 
  10   4  14       44.76       26.25     44.26 o 
  11   4  14      821.40      753.99     60.59 o 
  12   4  14       37.53      111.32     41.52 o 
  13   4  14      702.10      797.65     63.95 o 
  14   4  14     2716.07     2747.71    103.32 o 
  15   4  14     4018.03     4429.57    163.01 o 
  16   4  14     3003.64     3082.62    115.00 o 
  17   4  14     7401.70     8148.91    166.10 o 
  18   4  14      652.66      679.03    104.69 o 
  19   4  14     2636.68     2664.76    179.63 o 
  20   4  14      240.01      156.16    115.50 o 
  21   4  14     2504.90     2140.87    166.46 o 
  22   4  14     1470.26     1734.04    178.40 o 
   1   5  14     9751.22     9401.18    118.83 o 
   2   5  14    15259.93    14761.03    166.64 o 
   3   5  14     6755.16     6612.80    105.43 o 
   4   5  14    31080.57    29661.02    312.55 o 
   5   5  14     2791.46     2765.47     69.99 o 
   6   5  14    46694.87    44928.35    629.15 o 
   7   5  14     8873.66     8414.07    144.14 o 
   8   5  14    11673.49    11222.51    175.36 o 
   9   5  14      440.97      398.19     49.49 o 
  10   5  14     1746.27     1662.03     85.07 o 
  11   5  14      703.99      646.53     61.83 o 
  12   5  14      284.50      272.86     53.43 o 
  13   5  14       23.03       -2.89     51.51 o 
  14   5  14      655.29      710.04     64.40 o 
  15   5  14      191.65      199.18     65.88 o 
  16   5  14     1200.91     1217.02     82.80 o 
  17   5  14      147.13      189.65     70.52 o 
  18   5  14     3054.45     2872.28    121.82 o 
  19   5  14      135.98      -56.66     90.04 o 
  20   5  14     6037.43     6635.82    367.55 o 
  21   5  14      552.73      432.97    171.39 o 
  22   5  14     6153.72     6791.54    273.52 o 
   0   6  14    25648.20    25561.53    365.41 o 
   1   6  14     2874.87     2848.49     64.73 o 
   2   6  14    22726.92    22507.79    224.77 o 
   3   6  14     2399.28     2274.63     60.74 o 
   4   6  14     5731.10     5818.42     99.44 o 
   5   6  14     1502.19     1442.71     56.67 o 
   6   6  14     2059.69     1909.39     73.39 o 
   7   6  14       34.62        0.64     37.44 o 
   8   6  14    12751.05    12603.77    199.22 o 
   9   6  14      453.03      278.38     51.16 o 
  10   6  14     1602.13     1520.57     71.41 o 
  11   6  14     4774.79     4198.17    146.54 o 
  12   6  14     1761.25     1552.86     74.96 o 
  13   6  14       39.04      -41.55     49.21 o 
  14   6  14      119.22      156.68     60.35 o 
  15   6  14     3063.09     3016.76    111.62 o 
  16   6  14     3747.05     3691.29    128.28 o 
  17   6  14      295.36      196.58     73.09 o 
  18   6  14     2196.84     2047.21    112.40 o 
  19   6  14        4.87       17.38     78.53 o 
  20   6  14       23.70       -8.47    102.59 o 
  21   6  14       46.63      -66.20    138.72 o 
   1   7  14    11065.18    11224.06    151.04 o 
   2   7  14     3132.02     3090.06     72.56 o 
   3   7  14     9660.30     9468.14    122.18 o 
   4   7  14    13468.23    13201.32    164.89 o 
   5   7  14       54.07       84.45     32.77 o 
   6   7  14    18721.20    18716.30    260.18 o 
   7   7  14     3968.56     4134.90    124.51 o 
   8   7  14     4472.05     4304.20    109.34 o 
   9   7  14       83.62       67.33     67.59 o 
  10   7  14      246.85      135.64     52.19 o 
  11   7  14        0.59      -13.39     48.06 o 
  12   7  14     8180.47     8132.32    161.37 o 
  13   7  14      537.27      498.65     69.50 o 
  14   7  14     3835.65     3607.24    122.71 o 
  15   7  14      276.11      269.81     70.77 o 
  16   7  14      156.93      130.07     67.94 o 
  17   7  14      109.40      195.13     70.82 o 
  18   7  14     2611.67     2557.03    123.34 o 
  19   7  14        4.90      -78.42     78.42 o 
  20   7  14     4930.74     5339.84    169.50 o 
  21   7  14        0.36     -121.92    121.92 o 
   0   8  14      288.45      427.19     60.37 o 
   1   8  14      404.92      319.00     38.84 o 
   2   8  14      716.07      622.99     42.73 o 
   3   8  14        6.18       36.58     30.52 o 
   4   8  14      452.62      443.74     44.97 o 
   5   8  14      898.95      845.70     55.43 o 
   6   8  14     8033.98     7998.68    144.00 o 
   7   8  14     2775.76     2583.33    115.87 o 
   8   8  14    17571.78    17615.53    246.82 o 
   9   8  14       55.61        7.94     49.22 o 
  10   8  14    15493.62    15408.83    232.07 o 
  11   8  14     1873.11     1764.57     87.29 o 
  12   8  14     2498.41     2471.23    118.86 o 
  13   8  14     1486.38     1523.63     90.53 o 
  14   8  14     1159.81     1073.41     85.48 o 
  15   8  14      727.46      691.13     83.71 o 
  16   8  14     6290.93     6498.89    158.72 o 
  17   8  14      904.17      843.66     85.07 o 
  18   8  14     6121.49     6484.48    167.08 o 
  19   8  14      203.08      132.08     84.53 o 
  20   8  14     1755.21     1709.36    122.67 o 
   1   9  14     2477.27     2425.54     78.23 o 
   2   9  14       22.37       26.33     34.06 o 
   3   9  14     9185.91     8788.35    145.94 o 
   4   9  14      685.64      686.46     54.21 o 
   5   9  14     9082.79     8869.95    164.26 o 
   6   9  14     1053.09     1014.56     65.41 o 
   7   9  14     8782.06     8528.10    155.32 o 
   8   9  14     4189.74     3947.33    116.52 o 
   9   9  14    12221.95    11854.29    231.94 o 
  10   9  14    21975.79    20636.00    286.41 o 
  11   9  14      944.49      814.84     85.28 o 
  12   9  14    24685.89    24109.72    333.47 o 
  13   9  14       12.64      108.49     80.92 o 
  14   9  14    16029.69    16310.91    263.45 o 
  15   9  14      828.66      770.95     82.21 o 
  16   9  14     6394.71     6425.43    160.54 o 
  17   9  14     1086.64     1053.64     96.06 o 
  18   9  14     1361.15     1289.66    101.21 o 
  19   9  14      468.71      413.40     97.02 o 
  20   9  14      204.93      201.59    134.29 o 
   0  10  14     1018.85     1057.62    125.02 o 
   1  10  14        1.39       70.11     36.20 o 
   2  10  14       23.94       -1.16     44.16 o 
   3  10  14     1417.97     1251.88     64.43 o 
   4  10  14     3783.43     3651.45     98.69 o 
   5  10  14      190.55      122.23     26.48 o 
   6  10  14    14162.57    13764.71    260.70 o 
   7  10  14       11.22        0.70     50.41 o 
   8  10  14    11036.86    10654.63    183.81 o 
   9  10  14     2008.79     2000.49     95.02 o 
  10  10  14     3800.88     3788.22    125.52 o 
  11  10  14      106.84       27.54     61.75 o 
  12  10  14     1001.85      917.53     82.65 o 
  13  10  14      479.33      527.27     92.24 o 
  14  10  14      174.08       91.57     96.33 o 
  15  10  14      144.68      273.49     78.32 o 
  16  10  14     2188.68     2183.88    110.99 o 
  17  10  14      431.15      542.97     86.88 o 
  18  10  14     4610.58     4682.60    164.86 o 
  19  10  14       38.02      -96.49     96.49 o 
   1  11  14       45.66      -15.56     48.76 o 
   2  11  14     4342.15     4329.37    111.45 o 
   3  11  14     2728.45     2656.94     94.67 o 
   4  11  14     6290.65     6096.85    143.85 o 
   5  11  14      231.08      238.51     56.54 o 
   6  11  14     1034.12      965.95     74.51 o 
   7  11  14      687.26      713.10     73.82 o 
   8  11  14      260.06      197.73     62.34 o 
   9  11  14     2945.83     2758.25    111.91 o 
  10  11  14     7521.38     7830.66    176.89 o 
  11  11  14     3230.29     3342.00    124.82 o 
  12  11  14    11768.33    11679.04    215.01 o 
  13  11  14      291.36      342.12     77.39 o 
  14  11  14     9293.93     9150.42    189.93 o 
  15  11  14      323.67      279.67     87.58 o 
  16  11  14     4162.23     4110.69    151.28 o 
  17  11  14      454.70      405.99     91.28 o 
  18  11  14      507.98      452.94    106.66 o 
   0  12  14     1559.73     1625.81    135.49 o 
   1  12  14      348.64      272.08     54.75 o 
   2  12  14     2002.03     2145.13     86.47 o 
   3  12  14        3.60      -11.30     50.07 o 
   4  12  14       48.90       31.49     53.49 o 
   5  12  14       35.36       26.44     54.02 o 
   6  12  14      561.69      629.18     67.86 o 
   7  12  14        7.31      -28.69     61.70 o 
   8  12  14     1473.40     1554.31    100.27 o 
   9  12  14      536.82      488.10     72.55 o 
  10  12  14     3910.98     3912.56    144.42 o 
  11  12  14      277.55      412.36     72.79 o 
  12  12  14        7.70      -28.34     67.88 o 
  13  12  14      940.78      946.81     89.29 o 
  14  12  14      406.13      333.45     80.15 o 
  15  12  14      605.99      640.44    125.52 o 
  16  12  14     1260.72     1305.94    123.76 o 
  17  12  14      189.77      104.13    217.19 o 
   1  13  14     9743.11     9966.19    194.03 o 
   2  13  14     1117.02     1176.79     82.87 o 
   3  13  14     7476.54     7768.28    163.43 o 
   4  13  14    11550.26    11454.51    213.96 o 
   5  13  14     1065.35     1196.31     86.10 o 
   6  13  14     9830.15     9689.41    216.05 o 
   7  13  14      966.49      975.28     88.61 o 
   8  13  14     3500.87     3408.73    133.38 o 
   9  13  14     2081.37     2027.02    108.81 o 
  10  13  14      668.58      671.37     86.76 o 
  11  13  14     1034.85      985.52     94.17 o 
  12  13  14       82.56       96.10     42.13 o 
  13  13  14      811.93      665.61     92.94 o 
  14  13  14       50.79       71.02     86.57 o 
  15  13  14      276.62      293.73     94.16 o 
   0  14  14    11661.16    11224.89    276.85 o 
   1  14  14      232.39      263.16     65.30 o 
   2  14  14     6163.81     6299.44    187.12 o 
   3  14  14       43.33       33.15     69.92 o 
   4  14  14     2811.30     3013.76    148.09 o 
   5  14  14      533.88      674.41     84.00 o 
   6  14  14      751.49      819.64     89.39 o 
   7  14  14      538.01      504.84     99.56 o 
   8  14  14       72.82      154.47     67.82 o 
   9  14  14      142.38      134.34     93.54 o 
  10  14  14       66.20      123.32     76.18 o 
  11  14  14      118.56      225.51     89.51 o 
  12  14  14       46.14       46.54     94.70 o 
  13  14  14       57.32      -83.03     83.09 o 
   1  15  14       17.96      -16.43     66.02 o 
   2  15  14     1138.00     1029.51     95.57 o 
   3  15  14      159.52       14.55     79.24 o 
   4  15  14     4395.23     4502.02    174.29 o 
   5  15  14      528.61      485.85     90.38 o 
   6  15  14     3432.63     3755.44    155.30 o 
   7  15  14      102.27       46.52     78.71 o 
   8  15  14     1567.23     1643.31    113.89 o 
   9  15  14        8.17       10.81     83.87 o 
  10  15  14      954.33     1212.23    136.66 o 
  11  15  14       23.84       22.05     86.68 o 
   0  16  14     6347.33     6331.57    265.42 o 
   1  16  14       97.31      104.41     76.30 o 
   2  16  14     2592.13     2796.20    125.68 o 
   3  16  14      773.54      822.31    127.94 o 
   4  16  14      468.60      340.09    148.06 o 
   5  16  14     1284.37     1382.12    114.34 o 
   6  16  14      122.20      124.59     89.39 o 
   7  16  14      749.96      960.45    158.08 o 
   8  16  14      254.87      338.20     87.94 o 
   9  16  14     1458.90     1167.07    159.75 o 
   1  17  14      529.88      714.88    113.23 o 
   2  17  14      205.02      286.96     94.56 o 
   3  17  14      732.99      673.65     86.47 o 
   4  17  14      470.05      568.91    125.70 o 
   5  17  14      765.06      969.57    192.48 o 
   1   1  15    17190.50    17441.51    160.17 o 
   2   1  15     6163.59     7058.08     89.83 o 
   3   1  15    12630.74    12578.44    128.75 o 
   4   1  15      763.07      686.34     32.14 o 
   5   1  15      520.17      510.11     29.69 o 
   6   1  15     6493.27     6748.28     96.58 o 
   7   1  15      762.41      841.97     42.35 o 
   8   1  15    21745.24    21571.84    226.67 o 
   9   1  15       26.87       24.48     33.89 o 
  10   1  15    16417.47    16273.32    202.34 o 
  11   1  15     1682.42     1831.73     72.30 o 
  12   1  15     7063.25     6655.99    135.16 o 
  13   1  15      177.58      147.37     63.08 o 
  14   1  15     6945.59     6901.60    182.09 o 
  15   1  15        6.59      118.92     75.37 o 
  16   1  15     2643.87     2848.22    150.37 o 
  17   1  15     1316.68     1341.15    125.13 o 
  18   1  15     3305.23     3470.09    172.75 o 
  19   1  15      526.92      589.39    116.73 o 
  20   1  15     1052.18      941.46    165.11 o 
  21   1  15       17.98     -122.88    122.88 o 
  22   1  15      942.20      913.72    288.02 o 
  23   1  15       54.09     -327.50    492.29 o 
   0   2  15    17249.61    17445.99    231.74 o 
   1   2  15      986.71      983.91     38.05 o 
   2   2  15     9778.00     9678.56    109.90 o 
   3   2  15     4278.28     4646.13     90.63 o 
   4   2  15     4525.98     4163.27     67.10 o 
   5   2  15      401.44      381.13     32.72 o 
   6   2  15    10445.76    10489.43    137.44 o 
   7   2  15     9937.74     9461.65    137.94 o 
   8   2  15      790.03      876.41     50.16 o 
   9   2  15    10019.92     9402.28    146.24 o 
  10   2  15     1307.15     1579.52     66.96 o 
  11   2  15     4130.14     4234.16    109.53 o 
  12   2  15      901.33      831.81     60.75 o 
  13   2  15     5077.23     5356.07    128.58 o 
  14   2  15       41.43       22.35     53.70 o 
  15   2  15     6949.82     7389.92    165.67 o 
  16   2  15        4.15       18.65     78.10 o 
  17   2  15     3574.88     3889.23    171.95 o 
  18   2  15      308.63      262.22    120.75 o 
  19   2  15     2085.26     2037.55    170.18 o 
  20   2  15     3372.78     3427.21    211.53 o 
  21   2  15     1445.41     1535.47    167.96 o 
  22   2  15     3635.22     3519.53    223.94 o 
   1   3  15     1299.91     1268.92     40.25 o 
   2   3  15     7431.04     7497.34     99.24 o 
   3   3  15       59.81       88.76     26.94 o 
   4   3  15     9962.80     9636.21    124.29 o 
   5   3  15     2554.39     2510.56     71.58 o 
   6   3  15     6766.26     6937.16    122.12 o 
   7   3  15      100.67       84.46     38.36 o 
   8   3  15     9306.19     9299.11    148.69 o 
   9   3  15     1091.72      934.81     61.54 o 
  10   3  15    13834.60    14039.11    207.42 o 
  11   3  15      343.40      318.78     53.56 o 
  12   3  15     3353.11     3509.72    108.81 o 
  13   3  15      200.48      153.44     53.37 o 
  14   3  15     8131.18     8335.21    163.39 o 
  15   3  15        6.23       -8.10     47.66 o 
  16   3  15    12146.65    12390.51    244.48 o 
  17   3  15     1843.68     2161.65    209.40 o 
  18   3  15     4595.29     5142.62    311.94 o 
  19   3  15      752.97      742.09    125.87 o 
  20   3  15     3075.35     2717.12    188.36 o 
  21   3  15      157.82      168.81    156.45 o 
  22   3  15     2741.62     2662.83    203.03 o 
   0   4  15    36082.25    36186.26    485.90 o 
   1   4  15     1392.48     1391.44     51.16 o 
   2   4  15    12805.91    12141.40    150.67 o 
   3   4  15      903.18      920.31     45.06 o 
   4   4  15       81.75       56.93     30.97 o 
   5   4  15     1644.99     1621.49     56.02 o 
   6   4  15     2217.51     2132.32     67.72 o 
   7   4  15      144.39      111.17     38.66 o 
   8   4  15     1942.65     1728.21    113.86 o 
   9   4  15     4243.08     4305.35    118.51 o 
  10   4  15     4628.47     4672.41    112.82 o 
  11   4  15      101.58       95.57     53.49 o 
  12   4  15     1540.15     1565.88     80.02 o 
  13   4  15      179.46      115.85     36.57 o 
  14   4  15      525.23      370.12     63.91 o 
  15   4  15       14.97      -48.47     58.85 o 
  16   4  15      362.97      197.01     67.18 o 
  17   4  15      149.37      119.63     73.83 o 
  18   4  15      163.36      205.43     98.27 o 
  19   4  15     1060.97     1321.26    174.56 o 
  20   4  15       14.09      193.77    140.19 o 
  21   4  15       70.33     -128.04    128.04 o 
  22   4  15      185.80      406.37    330.90 o 
   1   5  15     3056.16     2992.48     70.37 o 
   2   5  15      103.75      161.62     32.61 o 
   3   5  15     3704.00     3557.72     76.98 o 
   4   5  15     1724.19     1789.97     59.14 o 
   5   5  15     5589.09     5170.15     99.30 o 
   6   5  15      241.83      220.05     40.76 o 
   7   5  15     8952.71     8723.61    149.15 o 
   8   5  15     2758.65     2513.20     88.18 o 
   9   5  15     3783.97     3701.15    109.84 o 
  10   5  15     4064.72     4015.60    114.21 o 
  11   5  15      347.25      382.11     59.52 o 
  12   5  15     4528.54     4701.34    123.27 o 
  13   5  15      341.97      341.71     59.85 o 
  14   5  15     2956.74     2978.88    110.27 o 
  15   5  15        2.68       43.36     58.51 o 
  16   5  15     2488.32     2563.34    111.87 o 
  17   5  15      322.83      182.21     71.77 o 
  18   5  15     1071.04      946.28     91.81 o 
  19   5  15      644.04      660.77    124.30 o 
  20   5  15      164.27      199.14    117.88 o 
  21   5  15      107.67       58.81    109.87 o 
  22   5  15       43.07      153.32    139.51 o 
   0   6  15      689.61      804.79     60.38 o 
   1   6  15     3515.64     3419.89     77.35 o 
   2   6  15     3051.25     3050.13     67.98 o 
   3   6  15     9006.41     8802.25    120.14 o 
   4   6  15     6188.30     6229.39    102.75 o 
   5   6  15     5792.59     5705.90    102.19 o 
   6   6  15     1040.86     1062.83     64.64 o 
   7   6  15     2374.89     2334.21     89.09 o 
   8   6  15      172.79      119.78     46.52 o 
   9   6  15     1006.94     1013.65     70.12 o 
  10   6  15     1989.60     1879.41     87.41 o 
  11   6  15     1026.26     1057.19     71.98 o 
  12   6  15      167.45      114.25     51.85 o 
  13   6  15       23.51      -36.30     51.21 o 
  14   6  15      286.44      310.78     64.37 o 
  15   6  15      105.48      145.27     64.94 o 
  16   6  15     1715.94     1788.18    103.00 o 
  17   6  15     1123.55     1140.25     99.36 o 
  18   6  15     3912.19     3755.51    138.90 o 
  19   6  15     2040.00     2110.14    133.96 o 
  20   6  15     1069.98      875.90    140.59 o 
  21   6  15     2282.26     2851.35    246.53 o 
   1   7  15    11826.19    11712.17    153.74 o 
   2   7  15      183.24      147.01     35.55 o 
   3   7  15     3084.71     3274.45     81.90 o 
   4   7  15      348.96      362.73     41.01 o 
   5   7  15     1098.97     1123.79     62.71 o 
   6   7  15      410.90      351.56     50.29 o 
   7   7  15      824.29      781.39     62.76 o 
   8   7  15     1026.21     1006.90     66.79 o 
   9   7  15        4.48      -40.90     46.98 o 
  10   7  15    12647.00    12247.59    198.52 o 
  11   7  15      119.84       71.31     43.95 o 
  12   7  15    17116.68    16294.71    260.34 o 
  13   7  15       12.39       83.86     60.13 o 
  14   7  15    15304.17    15657.78    250.84 o 
  15   7  15       94.18        1.94     66.12 o 
  16   7  15     6386.17     6336.52    153.31 o 
  17   7  15      112.49      143.28     76.57 o 
  18   7  15     2573.72     2491.49    122.54 o 
  19   7  15       17.35      -80.10     80.10 o 
  20   7  15     1421.80     1778.34    181.25 o 
  21   7  15       17.46       45.35    134.70 o 
   0   8  15     9309.24     9426.05    216.47 o 
   1   8  15      342.86      382.48     43.75 o 
   2   8  15    13686.71    13284.93    163.97 o 
   3   8  15      241.34      223.73     41.11 o 
   4   8  15    14269.07    14341.80    207.64 o 
   5   8  15     2602.30     2555.67     83.62 o 
   6   8  15    20721.35    20567.81    288.05 o 
   7   8  15       59.26      -25.06     46.43 o 
   8   8  15    11403.73    11322.04    187.14 o 
   9   8  15     4746.09     4577.41    118.92 o 
  10   8  15     8639.95     8386.67    162.98 o 
  11   8  15      518.47      585.28     67.03 o 
  12   8  15      343.86      277.30     69.59 o 
  13   8  15     3214.92     3223.90    124.30 o 
  14   8  15       59.60      -20.01     64.91 o 
  15   8  15     3454.94     3407.02    129.64 o 
  16   8  15      421.14      281.50     76.78 o 
  17   8  15      566.00      673.72     86.95 o 
  18   8  15     1235.82     1246.07    104.78 o 
  19   8  15      248.60       87.70     86.69 o 
  20   8  15      959.23      704.52    106.65 o 
   1   9  15     6724.70     6721.15    124.76 o 
   2   9  15      780.14      684.90     48.91 o 
   3   9  15     4860.99     4921.51    108.64 o 
   4   9  15     1850.66     1780.87     74.57 o 
   5   9  15     7011.84     6762.19    130.44 o 
   6   9  15     2451.45     2539.16     98.53 o 
   7   9  15       61.93       25.97     48.93 o 
   8   9  15       87.14        3.01     54.45 o 
   9   9  15       30.88       66.65     54.01 o 
  10   9  15     1982.18     1855.35     90.79 o 
  11   9  15        1.54      -60.91     60.91 o 
  12   9  15     1572.63     1804.26    109.45 o 
  13   9  15      853.95      713.75     87.18 o 
  14   9  15     3830.93     3788.57    141.59 o 
  15   9  15      593.88      458.35     82.01 o 
  16   9  15       22.76       99.84     74.38 o 
  17   9  15     1487.85     1317.80     98.93 o 
  18   9  15       69.95        4.49     80.80 o 
  19   9  15      146.84      146.66     92.50 o 
   0  10  15     8106.95     7552.68    285.10 o 
   1  10  15      133.80      120.73     48.10 o 
   2  10  15     1705.19     1873.75     79.51 o 
   3  10  15     3332.97     3324.27    119.16 o 
   4  10  15     1217.57     1248.24     71.33 o 
   5  10  15     1556.51     1714.04     83.11 o 
   6  10  15      679.77      652.77     66.47 o 
   7  10  15       70.50       29.64     59.54 o 
   8  10  15       35.72      -36.55     53.16 o 
   9  10  15        7.33      -51.75     51.75 o 
  10  10  15     1109.95      977.26     83.09 o 
  11  10  15       91.80      199.25     65.19 o 
  12  10  15      380.17      341.96     72.38 o 
  13  10  15     1808.62     1851.38    103.77 o 
  14  10  15      184.49      222.24     90.40 o 
  15  10  15      783.03      803.59     91.75 o 
  16  10  15      159.06       13.75     75.00 o 
  17  10  15        7.81      -14.51     78.30 o 
  18  10  15      252.65      303.92     90.67 o 
   1  11  15     1065.85     1123.50     79.52 o 
   2  11  15      290.94      283.70     53.78 o 
   3  11  15     1902.02     1886.64     83.18 o 
   4  11  15     7103.58     7118.30    146.60 o 
   5  11  15     1944.98     1759.95     92.24 o 
   6  11  15     5275.09     5230.85    138.90 o 
   7  11  15    11761.07    11413.08    205.20 o 
   8  11  15     3525.19     3464.27    123.25 o 
   9  11  15    10650.50    10246.44    210.35 o 
  10  11  15      606.01      589.06    104.73 o 
  11  11  15     1517.59     1552.85     94.96 o 
  12  11  15       56.16        2.71     72.74 o 
  13  11  15       27.33       37.59     71.54 o 
  14  11  15       83.14       24.35     76.15 o 
  15  11  15      351.69      380.00     84.10 o 
  16  11  15      669.03      792.71    104.18 o 
  17  11  15      328.36      332.23     89.87 o 
   0  12  15    38891.73    37718.81    735.18 o 
   1  12  15      303.97      310.56     66.71 o 
   2  12  15    21961.21    21473.53    282.91 o 
   3  12  15      785.23      665.68     67.62 o 
   4  12  15    15162.08    14459.53    240.01 o 
   5  12  15     1224.75     1260.02     85.49 o 
   6  12  15     1497.25     1627.33     93.54 o 
   7  12  15      631.97      614.17     82.13 o 
   8  12  15      931.52      873.77     90.53 o 
   9  12  15       95.43       62.24     77.55 o 
  10  12  15       52.31       83.56     70.69 o 
  11  12  15       13.43       59.56     50.13 o 
  12  12  15       93.67      -65.77     73.07 o 
  13  12  15       41.12       96.85     98.77 o 
  14  12  15      518.56      430.27     84.98 o 
  15  12  15       35.11       81.77     83.44 o 
  16  12  15      888.90      963.88    115.22 o 
   1  13  15      639.97      709.83     75.16 o 
   2  13  15     2716.52     2903.66    115.52 o 
   3  13  15       16.92      -60.88     60.88 o 
   4  13  15     7428.65     7643.73    171.10 o 
   5  13  15     1116.92     1223.55     93.28 o 
   6  13  15     8215.46     8196.90    190.59 o 
   7  13  15     1245.94     1288.86     98.05 o 
   8  13  15     1180.77     1248.52    106.51 o 
   9  13  15     3428.09     3174.68    130.81 o 
  10  13  15      584.15      646.32     89.68 o 
  11  13  15     2015.26     2035.96    122.73 o 
  12  13  15       75.78      162.92     77.48 o 
  13  13  15        7.42      -99.94    112.87 o 
  14  13  15       40.77      -35.21     86.02 o 
  15  13  15      288.52      282.49    121.06 o 
   0  14  15     4351.52     4290.90    180.54 o 
   1  14  15      120.78      -10.92     63.97 o 
   2  14  15     1004.80     1074.07     97.00 o 
   3  14  15       95.93       18.24     73.96 o 
   4  14  15       22.49      -13.01     65.69 o 
   5  14  15      764.71      839.70     90.60 o 
   6  14  15      216.21      201.83    112.01 o 
   7  14  15        3.18       78.05     50.46 o 
   8  14  15     1322.33     1360.62    100.58 o 
   9  14  15      843.26      689.37     89.53 o 
  10  14  15      458.75      437.91     89.54 o 
  11  14  15     2882.99     2906.66    142.23 o 
  12  14  15        5.17      -78.61     78.61 o 
  13  14  15     2067.25     2200.90    160.40 o 
   1  15  15     4700.31     4798.41    149.30 o 
   2  15  15      346.57      344.37     84.89 o 
   3  15  15     3440.21     3480.36    159.65 o 
   4  15  15      773.63      916.02    108.72 o 
   5  15  15     1311.65     1421.73    123.94 o 
   6  15  15      954.17      937.77     98.43 o 
   7  15  15      106.08       73.94     91.71 o 
   8  15  15       15.15      -21.81    121.01 o 
   9  15  15       24.57       31.15     82.37 o 
  10  15  15     1053.25     1225.22    115.79 o 
  11  15  15      193.34      329.06    108.34 o 
   0  16  15      517.32      572.21    158.76 o 
   1  16  15        4.43       27.49     73.86 o 
   2  16  15     1060.80     1178.95    102.07 o 
   3  16  15      855.86     1005.89    110.21 o 
   4  16  15     2448.39     2668.82    154.02 o 
   5  16  15     2963.07     3347.62    162.57 o 
   6  16  15     5214.65     5683.48    203.01 o 
   7  16  15      578.08      548.07     99.07 o 
   8  16  15     6864.85     7258.20    271.21 o 
   1  17  15      213.79      250.79     95.68 o 
   2  17  15      711.84      853.19    138.57 o 
   3  17  15       73.20        7.56     86.93 o 
   0   0  16     4838.82     5553.52    190.73 o 
   1   0  16    21028.60    22098.29    301.77 o 
   2   0  16    10426.10    11363.79    183.60 o 
   3   0  16    68910.82    67412.30    749.43 o 
   4   0  16     4838.83     4725.22    127.17 o 
   5   0  16    30752.10    30589.50    372.55 o 
   6   0  16      744.75      754.21     57.32 o 
   7   0  16     4482.78     4707.83    120.93 o 
   8   0  16      627.69      788.84     69.02 o 
   9   0  16      846.94      923.06     86.01 o 
  10   0  16      211.27       98.91     53.16 o 
  11   0  16     8185.36     8295.04    223.54 o 
  12   0  16     1235.95     1108.00    109.77 o 
  13   0  16    14409.49    14176.43    423.23 o 
  14   0  16     1444.49     1213.08    156.80 o 
  15   0  16      904.88      886.40    151.87 o 
  16   0  16      113.71      291.22    137.99 o 
  17   0  16      434.06      496.62    153.43 o 
  18   0  16      477.30      727.03    167.09 o 
  19   0  16     7920.31     8330.95    502.45 o 
  20   0  16     2326.18     2406.01    241.83 o 
  21   0  16    10250.87    10544.87    563.77 o 
  22   0  16      473.41      627.34    275.04 o 
   1   1  16    14173.94    14094.65    146.14 o 
   2   1  16      625.15      608.36     32.87 o 
   3   1  16     2556.42     2448.56     54.18 o 
   4   1  16    13127.03    13379.94    136.80 o 
   5   1  16     1440.10     1173.28     40.24 o 
   6   1  16    12963.15    12866.07    146.75 o 
   7   1  16    18543.56    18556.64    199.92 o 
   8   1  16    15211.90    15336.15    184.41 o 
   9   1  16    18463.92    19097.72    230.09 o 
  10   1  16    14796.83    16068.14    214.29 o 
  11   1  16     8164.44     8947.41    148.73 o 
  12   1  16    14600.74    15295.27    226.04 o 
  13   1  16     1533.93     1600.13     89.98 o 
  14   1  16    11546.63    11484.03    242.32 o 
  15   1  16     3658.76     3587.48    165.02 o 
  16   1  16     7195.34     7367.61    221.77 o 
  17   1  16     6084.40     6276.09    212.62 o 
  18   1  16     4896.90     4997.22    213.07 o 
  19   1  16     3611.44     3744.22    188.20 o 
  20   1  16     4676.30     5218.05    331.64 o 
  21   1  16      350.91       21.54    145.77 o 
  22   1  16     1829.90     1531.16    322.44 o 
   0   2  16     7686.40     7587.14    156.56 o 
   1   2  16     5024.07     5039.63     78.51 o 
   2   2  16     2059.31     1962.80     49.92 o 
   3   2  16     5878.63     5713.24     79.20 o 
   4   2  16     4608.24     4280.77     76.18 o 
   5   2  16    19614.19    19403.89    201.21 o 
   6   2  16     2654.32     2608.14     71.84 o 
   7   2  16     9110.81     9220.15    188.30 o 
   8   2  16     1544.32     1588.96    114.52 o 
   9   2  16     1893.74     1742.65     70.78 o 
  10   2  16     2275.82     2402.47     81.67 o 
  11   2  16     6642.29     6363.04    134.24 o 
  12   2  16       94.43       49.69     54.85 o 
  13   2  16     5181.16     5218.06    129.49 o 
  14   2  16      103.90      109.12     62.23 o 
  15   2  16     8607.30     9005.66    216.85 o 
  16   2  16        7.08      -28.63     81.71 o 
  17   2  16     1488.51     1624.32    163.45 o 
  18   2  16      117.31      316.54    106.80 o 
  19   2  16      976.99      863.90    160.75 o 
  20   2  16      308.82      290.95    135.77 o 
  21   2  16     5222.97     5832.18    394.90 o 
  22   2  16      394.40      178.61    140.48 o 
   1   3  16    37204.09    35815.38    329.35 o 
   2   3  16     3354.10     3231.98     71.03 o 
   3   3  16    11544.15    11221.19    139.18 o 
   4   3  16     2097.81     1786.60     57.18 o 
   5   3  16     3872.88     3735.50     81.23 o 
   6   3  16     5456.70     5197.37     99.32 o 
   7   3  16    10917.59    10612.51    165.21 o 
   8   3  16    11961.84    11981.23    172.24 o 
   9   3  16     1917.62     2081.01     90.93 o 
  10   3  16    15641.95    15546.03    225.97 o 
  11   3  16     2943.38     3015.13    106.39 o 
  12   3  16     9180.14     9322.55    169.02 o 
  13   3  16      105.10      114.72     57.77 o 
  14   3  16     6549.85     6492.07    147.16 o 
  15   3  16     9633.21    10058.40    188.84 o 
  16   3  16     6441.30     6700.36    321.07 o 
  17   3  16     5203.90     5730.31    201.45 o 
  18   3  16     3164.95     3486.86    200.27 o 
  19   3  16     3856.35     3961.76    220.49 o 
  20   3  16     2214.32     2366.93    213.04 o 
  21   3  16       12.21      155.98    129.94 o 
  22   3  16     1323.28     1218.30    186.13 o 
   0   4  16    18888.61    18919.41    286.17 o 
   1   4  16     9804.27     9679.60    136.86 o 
   2   4  16     5783.92     5280.33     92.96 o 
   3   4  16    11543.20    11386.83    147.09 o 
   4   4  16     1496.91     1382.05     52.30 o 
   5   4  16    15411.45    14910.94    173.78 o 
   6   4  16     1053.76      990.30     52.96 o 
   7   4  16     7416.46     7316.38    127.00 o 
   8   4  16      916.96      899.39     66.96 o 
   9   4  16      693.79      546.34     57.21 o 
  10   4  16       17.57        2.58     47.24 o 
  11   4  16    20222.72    20194.06    276.78 o 
  12   4  16      155.04      168.16     56.55 o 
  13   4  16    11898.76    11967.75    191.81 o 
  14   4  16        6.71        2.06     54.94 o 
  15   4  16    10017.50     9877.11    197.05 o 
  16   4  16      541.08      615.40     79.48 o 
  17   4  16     1202.41     1339.81    117.62 o 
  18   4  16      915.94     1013.04    119.66 o 
  19   4  16      813.05      564.12    137.44 o 
  20   4  16      610.96      324.37    132.80 o 
  21   4  16     1804.84     1593.10    199.73 o 
  22   4  16      348.99       14.55    150.78 o 
   1   5  16     8180.41     8226.98    128.19 o 
   2   5  16      962.93      992.40     50.75 o 
   3   5  16    12090.49    11838.36    153.06 o 
   4   5  16     4473.40     4503.20     88.37 o 
   5   5  16      731.70      652.65     47.64 o 
   6   5  16      217.06      243.97     43.54 o 
   7   5  16     6865.90     6775.63    133.33 o 
   8   5  16     6960.58     6858.01    135.11 o 
   9   5  16    16866.96    16185.93    246.84 o 
  10   5  16     8047.65     7958.49    151.83 o 
  11   5  16     5223.16     4921.25    123.18 o 
  12   5  16    11237.32    11222.29    201.48 o 
  13   5  16       16.62      104.60     54.04 o 
  14   5  16    14613.27    14753.46    236.03 o 
  15   5  16     6737.19     6910.46    152.62 o 
  16   5  16     9199.58     9089.33    189.47 o 
  17   5  16     6752.70     6962.73    160.66 o 
  18   5  16     2184.32     2034.70    139.86 o 
  19   5  16     3592.95     3393.15    188.48 o 
  20   5  16     1319.12     1419.55    150.92 o 
  21   5  16       58.41        8.46    181.88 o 
   0   6  16    37793.21    35703.57    535.98 o 
   1   6  16     2590.60     2662.27     72.88 o 
   2   6  16    23254.63    23159.44    245.10 o 
   3   6  16     9546.48     9426.96    162.07 o 
   4   6  16    22988.37    22491.11    247.73 o 
   5   6  16    17803.32    17610.71    215.20 o 
   6   6  16    16559.69    16517.48    228.08 o 
   7   6  16     5407.67     5363.11    159.04 o 
   8   6  16     6473.54     6029.76    134.73 o 
   9   6  16     1911.45     1717.25     83.70 o 
  10   6  16      929.90      802.06     74.54 o 
  11   6  16     8085.02     7488.67    216.18 o 
  12   6  16      934.11     1049.00     72.86 o 
  13   6  16     7371.41     7266.70    145.20 o 
  14   6  16      141.02      121.81     59.08 o 
  15   6  16     1107.27     1105.38     88.86 o 
  16   6  16       74.45        0.63     69.58 o 
  17   6  16      171.39       73.93     70.97 o 
  18   6  16      509.24      424.24     87.11 o 
  19   6  16     1767.24     1842.79    144.66 o 
  20   6  16      856.81      903.19    143.41 o 
  21   6  16     1999.39     2232.89    315.08 o 
   1   7  16     9910.19     9591.42    144.69 o 
   2   7  16      320.77      318.18     39.88 o 
   3   7  16      791.69      830.48     49.74 o 
   4   7  16      370.40      417.42     45.96 o 
   5   7  16     8290.48     8191.85    140.46 o 
   6   7  16     1648.30     1477.27     72.67 o 
   7   7  16     8717.96     8156.74    150.36 o 
   8   7  16       52.70       87.48     51.51 o 
   9   7  16    15098.42    14504.58    289.01 o 
  10   7  16      568.97      597.54     64.37 o 
  11   7  16     4886.93     4889.44    154.96 o 
  12   7  16     4165.49     3903.27    159.63 o 
  13   7  16      686.04      696.67     74.74 o 
  14   7  16     2735.03     2613.68    113.54 o 
  15   7  16     1002.64     1001.66     89.43 o 
  16   7  16     1152.29     1106.78     95.14 o 
  17   7  16      939.29      945.37     95.26 o 
  18   7  16      767.62     1127.75    162.67 o 
  19   7  16     2855.83     2825.04    133.93 o 
  20   7  16      127.47       32.75    115.88 o 
   0   8  16     5311.82     5143.41    149.28 o 
   1   8  16     2061.50     2073.17     75.39 o 
   2   8  16     2622.70     2396.92     73.42 o 
   3   8  16     5551.73     5488.62    106.96 o 
   4   8  16     3041.39     2922.43     89.36 o 
   5   8  16     4843.30     4745.12    108.76 o 
   6   8  16      952.01      844.62     69.59 o 
   7   8  16     2538.33     2409.17     91.29 o 
   8   8  16      602.58      592.59     63.13 o 
   9   8  16      439.25      241.30     75.00 o 
  10   8  16     3328.92     2976.88    106.98 o 
  11   8  16     6165.92     5751.17    139.90 o 
  12   8  16        8.93      -52.87     52.87 o 
  13   8  16     3410.61     3350.76    129.32 o 
  14   8  16      356.84      367.73     75.62 o 
  15   8  16      292.17      115.94     74.29 o 
  16   8  16      242.37      219.05     74.72 o 
  17   8  16      355.77      282.67     81.37 o 
  18   8  16       43.00      -68.37     80.23 o 
  19   8  16       79.59       70.17     90.79 o 
  20   8  16       71.30      107.11    102.45 o 
   1   9  16    13693.74    13724.16    195.33 o 
   2   9  16      427.69      377.17     49.53 o 
   3   9  16     8321.09     7928.75    144.83 o 
   4   9  16      319.53      325.65     53.29 o 
   5   9  16      191.71      118.41     49.12 o 
   6   9  16       34.91       41.77     55.09 o 
   7   9  16     2371.54     2450.47    106.53 o 
   8   9  16      921.48      927.17     77.13 o 
   9   9  16     7054.27     6867.73    148.51 o 
  10   9  16     4401.07     4090.96    124.57 o 
  11   9  16     2146.71     2095.50    104.12 o 
  12   9  16     4448.93     4118.39    133.46 o 
  13   9  16      857.59      720.81     79.62 o 
  14   9  16     4431.01     4525.59    153.48 o 
  15   9  16     3598.50     3598.61    144.82 o 
  16   9  16      963.95      880.62     90.66 o 
  17   9  16     2689.70     2854.78    127.30 o 
  18   9  16      845.67      897.28    106.29 o 
  19   9  16      987.48      942.43    119.57 o 
   0  10  16    20501.86    20774.99    361.70 o 
   1  10  16      450.97      315.65     53.11 o 
   2  10  16    26534.24    25585.44    343.69 o 
   3  10  16     4064.56     4005.91    118.17 o 
   4  10  16    23861.13    23562.46    312.09 o 
   5  10  16     6594.53     6321.23    139.83 o 
   6  10  16    12835.38    12935.97    209.94 o 
   7  10  16     1319.37     1351.97     85.03 o 
   8  10  16     5486.29     5623.44    156.37 o 
   9  10  16      455.41      359.26     68.96 o 
  10  10  16     1942.82     1886.84    100.35 o 
  11  10  16     5964.65     5702.38    155.74 o 
  12  10  16     2086.69     1820.03    102.13 o 
  13  10  16     4657.09     4628.14    148.95 o 
  14  10  16       61.04      -41.71     71.28 o 
  15  10  16     3115.66     3402.83    198.37 o 
  16  10  16       12.46      -75.23     75.23 o 
  17  10  16      196.62       46.39     86.48 o 
  18  10  16      687.75      531.63     97.87 o 
   1  11  16     1461.79     1387.59     74.84 o 
   2  11  16      838.75      813.56     66.66 o 
   3  11  16     2183.01     2124.78     90.83 o 
   4  11  16       36.85       24.09     52.31 o 
   5  11  16      707.18      717.35     84.24 o 
   6  11  16      252.77      198.43     60.82 o 
   7  11  16      192.46      139.88     62.45 o 
   8  11  16     1109.16     1057.73     83.30 o 
   9  11  16     3777.37     3843.54    140.39 o 
  10  11  16     1427.92     1343.05     96.61 o 
  11  11  16     1982.46     1734.28    106.28 o 
  12  11  16      873.66      663.75     85.07 o 
  13  11  16       44.28       29.00     73.95 o 
  14  11  16      558.48      465.20     89.07 o 
  15  11  16      696.19      664.51     89.02 o 
  16  11  16      213.65      110.58     90.26 o 
  17  11  16     1144.99     1297.33    123.16 o 
   0  12  16     3876.16     3723.36    198.50 o 
   1  12  16      578.38      486.23     70.51 o 
   2  12  16     2492.47     2497.84    100.38 o 
   3  12  16     3434.96     3378.68    109.08 o 
   4  12  16      520.44      671.33     75.03 o 
   5  12  16     3199.94     3135.59    119.70 o 
   6  12  16      754.43      736.14     79.72 o 
   7  12  16      526.52      434.95     80.52 o 
   8  12  16      152.23      119.07     69.06 o 
   9  12  16      118.93       40.21     71.64 o 
  10  12  16      205.72       74.60     73.34 o 
  11  12  16      322.30      343.46     62.39 o 
  12  12  16        1.02      -73.91     73.91 o 
  13  12  16     2247.07     1967.62    119.75 o 
  14  12  16       53.31        4.86     79.28 o 
  15  12  16      443.01      470.66     96.10 o 
  16  12  16        0.32      -49.21    105.42 o 
   1  13  16     2311.46     2432.93    111.65 o 
   2  13  16        6.22      -59.80     59.80 o 
   3  13  16        3.83       -9.10     66.67 o 
   4  13  16      119.93      111.62     56.52 o 
   5  13  16      149.15      100.04     67.35 o 
   6  13  16     1270.82     1359.72     99.76 o 
   7  13  16     5989.67     6179.02    213.15 o 
   8  13  16      405.70      381.47     82.49 o 
   9  13  16     4125.70     4108.09    155.05 o 
  10  13  16      163.05      221.32     77.17 o 
  11  13  16       27.06      -12.84     76.07 o 
  12  13  16      424.53      365.59     95.23 o 
  13  13  16      334.43      355.53     98.22 o 
  14  13  16       35.94      -84.36     84.36 o 
   0  14  16    12347.84    12761.10    309.78 o 
   1  14  16      599.53      712.64     81.31 o 
   2  14  16     8866.93     9573.12    246.60 o 
   3  14  16     3107.23     3225.66    146.17 o 
   4  14  16     7261.59     7572.31    203.71 o 
   5  14  16     1281.81     1571.19    145.19 o 
   6  14  16     6251.10     6781.00    357.31 o 
   7  14  16       66.48       57.31     77.91 o 
   8  14  16     2624.80     2915.94    135.87 o 
   9  14  16        1.23      150.84     80.92 o 
  10  14  16     1120.92     1245.12    106.30 o 
  11  14  16       74.02       48.63     70.39 o 
  12  14  16       95.80       85.36     95.89 o 
   1  15  16      388.41      223.11     75.28 o 
   2  15  16      117.16       36.28     81.29 o 
   3  15  16        5.37      -76.84     76.84 o 
   4  15  16     1580.38     1814.63    132.98 o 
   5  15  16      138.78      158.00     91.93 o 
   6  15  16     2305.16     2418.15    159.76 o 
   7  15  16      399.67      145.83     89.55 o 
   8  15  16     3238.24     3433.20    156.73 o 
   9  15  16     2318.00     2397.35    181.23 o 
  10  15  16     2751.29     3258.48    171.61 o 
   0  16  16       99.85      153.69    132.76 o 
   1  16  16      187.96       72.46     74.47 o 
   2  16  16      336.99      498.54    101.69 o 
   3  16  16       27.15      167.84    139.91 o 
   4  16  16      495.35      530.30    101.66 o 
   5  16  16      282.57      300.51     97.60 o 
   6  16  16      237.20      312.46    101.03 o 
   7  16  16        3.12      103.61     99.20 o 
   1   1  17      246.27      344.31     31.64 o 
   2   1  17     1654.83     1701.89     48.55 o 
   3   1  17     1114.34     1125.01     45.31 o 
   4   1  17     4987.29     5224.50     77.88 o 
   5   1  17      398.11      370.91     32.80 o 
   6   1  17    11473.44    11251.49    128.06 o 
   7   1  17     2595.91     2615.01     80.57 o 
   8   1  17    17065.34    16842.64    220.35 o 
   9   1  17      132.57      126.37     44.74 o 
  10   1  17     8944.36     9375.52    153.49 o 
  11   1  17       40.31      -32.57     45.11 o 
  12   1  17     9501.30    10016.08    186.84 o 
  13   1  17        2.17       -9.78     68.41 o 
  14   1  17     8579.94     8498.40    232.36 o 
  15   1  17      102.38      199.62     93.21 o 
  16   1  17     9489.74    10210.01    307.23 o 
  17   1  17      141.84      233.24    103.66 o 
  18   1  17     7578.27     7669.74    245.80 o 
  19   1  17       20.60        0.44    109.74 o 
  20   1  17     2648.30     3067.09    215.26 o 
  21   1  17      332.67      359.81    158.92 o 
  22   1  17     1949.15     1924.12    339.09 o 
   0   2  17       93.28       91.92     38.52 o 
   1   2  17      746.56      702.08     34.89 o 
   2   2  17      132.99      128.14     28.97 o 
   3   2  17     1822.90     1809.18     50.03 o 
   4   2  17     7341.00     6990.58    110.64 o 
   5   2  17     1402.30     1256.34     52.51 o 
   6   2  17     3016.22     3020.73     81.49 o 
   7   2  17     1053.78      925.87     61.75 o 
   8   2  17     1219.46     1290.25     65.97 o 
   9   2  17      141.74       36.03     42.05 o 
  10   2  17     1824.16     1812.93     81.49 o 
  11   2  17     8166.54     8168.18    156.17 o 
  12   2  17        4.07       13.73     56.27 o 
  13   2  17     1620.88     1490.06     83.36 o 
  14   2  17      180.36      205.60     66.33 o 
  15   2  17      211.72      148.87     83.60 o 
  16   2  17     1672.77     1852.98    138.35 o 
  17   2  17      281.02      127.19    100.41 o 
  18   2  17     2995.91     3069.13    174.26 o 
  19   2  17       26.91      -22.90    118.53 o 
  20   2  17     2452.89     2581.28    218.36 o 
  21   2  17     1404.39     1484.94    189.99 o 
  22   2  17     1357.62     1199.12    212.57 o 
   1   3  17     5145.08     4980.22     89.53 o 
   2   3  17       41.03       71.64     33.44 o 
   3   3  17     1272.25     1310.02     53.98 o 
   4   3  17      689.16      692.43     44.02 o 
   5   3  17     1862.94     1797.19     68.93 o 
   6   3  17     8143.52     8014.90    123.11 o 
   7   3  17      877.07      840.12     58.31 o 
   8   3  17     5405.28     5409.23    116.68 o 
   9   3  17       71.70      -31.66     31.66 o 
  10   3  17    18039.58    18124.28    254.52 o 
  11   3  17      748.22      769.24     67.07 o 
  12   3  17    24717.86    24820.49    328.21 o 
  13   3  17        8.03       24.05     56.54 o 
  14   3  17    12466.89    13005.04    218.02 o 
  15   3  17      397.00      384.85     75.82 o 
  16   3  17     6218.25     6555.67    203.14 o 
  17   3  17       22.70       36.60     96.61 o 
  18   3  17     1993.62     1752.68    183.75 o 
  19   3  17       67.70      -42.49    122.38 o 
  20   3  17     3786.84     4408.86    263.93 o 
  21   3  17        6.62      240.83    135.21 o 
  22   3  17      435.19      446.11    202.81 o 
   0   4  17     7094.75     7014.35    167.97 o 
   1   4  17       31.51      -19.08     29.64 o 
   2   4  17     6793.72     6652.46    107.78 o 
   3   4  17      355.83      309.51     38.93 o 
   4   4  17    17460.72    17498.59    203.67 o 
   5   4  17      237.59      238.24     38.04 o 
   6   4  17    14871.52    14350.06    187.35 o 
   7   4  17      239.07      177.55     44.25 o 
   8   4  17     5221.75     4892.98    123.02 o 
   9   4  17       92.75      106.87     49.78 o 
  10   4  17     6426.20     6521.53    145.42 o 
  11   4  17      252.04      273.96     59.13 o 
  12   4  17     1968.99     1873.74     90.20 o 
  13   4  17     1682.78     1649.02     89.44 o 
  14   4  17      179.11      113.19     63.42 o 
  15   4  17       81.55       45.95     75.60 o 
  16   4  17       11.59      -27.32     40.24 o 
  17   4  17       84.45      150.63    116.48 o 
  18   4  17     2582.52     2642.56    158.04 o 
  19   4  17        5.89      -70.13    112.75 o 
  20   4  17     1300.74     1118.36    266.56 o 
  21   4  17      111.89      151.42    129.41 o 
   1   5  17     7461.16     7037.00    119.24 o 
   2   5  17      725.01      667.44     50.89 o 
   3   5  17     4011.75     3935.95     85.17 o 
   4   5  17     7351.37     7198.94    114.61 o 
   5   5  17     6180.41     6409.17    117.60 o 
   6   5  17     9723.44     9508.68    149.33 o 
   7   5  17       15.23       35.85     45.99 o 
   8   5  17     8271.78     8124.48    168.46 o 
   9   5  17      674.05      626.24     58.28 o 
  10   5  17     1749.52     1826.36     85.68 o 
  11   5  17      360.55      323.57     63.92 o 
  12   5  17      883.27      921.54     75.59 o 
  13   5  17       74.44      107.03     61.55 o 
  14   5  17      608.23      752.37     80.90 o 
  15   5  17     1284.15     1307.02     91.11 o 
  16   5  17     1935.96     2158.88    111.08 o 
  17   5  17     1077.22     1063.01     91.28 o 
  18   5  17     4871.94     5015.27    201.42 o 
  19   5  17     1648.42     1908.28    160.48 o 
  20   5  17     2863.59     2775.08    230.28 o 
  21   5  17      311.24      358.88    159.70 o 
   0   6  17    14865.36    14212.04    267.31 o 
   1   6  17     2453.61     2458.75     72.41 o 
   2   6  17    10881.15    10653.02    154.05 o 
   3   6  17     1168.94     1193.02     61.44 o 
   4   6  17     3071.60     3148.81     84.70 o 
   5   6  17      281.93      249.92     44.06 o 
   6   6  17     1079.25     1026.30     65.55 o 
   7   6  17      939.50      782.93     65.80 o 
   8   6  17       53.28       25.46     51.71 o 
   9   6  17       28.23       76.31     53.97 o 
  10   6  17     2433.52     2058.00     93.14 o 
  11   6  17      360.05      250.82     55.22 o 
  12   6  17        2.46       15.85     44.05 o 
  13   6  17     4760.09     4763.64    123.44 o 
  14   6  17       86.65       43.23     59.79 o 
  15   6  17     1969.27     1865.64    104.27 o 
  16   6  17     1002.26     1056.10     94.14 o 
  17   6  17      246.87      169.70     75.15 o 
  18   6  17      153.11       71.12     79.85 o 
  19   6  17       13.05     -110.74    117.27 o 
  20   6  17      277.20      186.18    137.02 o 
   1   7  17      280.00      270.97     46.24 o 
   2   7  17     2135.22     2170.50     68.36 o 
   3   7  17     2632.21     2435.88     88.88 o 
   4   7  17     8925.06     8627.94    138.47 o 
   5   7  17     1386.99     1371.25     65.47 o 
   6   7  17     5511.72     5237.18    110.36 o 
   7   7  17      273.60      247.60     53.79 o 
   8   7  17     5612.68     5643.46    161.14 o 
   9   7  17     3654.63     3379.74    114.63 o 
  10   7  17     7192.40     6879.62    169.83 o 
  11   7  17      133.66      119.91     58.92 o 
  12   7  17     1916.04     1926.64     95.57 o 
  13   7  17      226.02      107.66     59.71 o 
  14   7  17      971.68      906.44     86.15 o 
  15   7  17      486.60      508.46     81.62 o 
  16   7  17     1572.63     1596.88    105.45 o 
  17   7  17      353.30      231.24     81.30 o 
  18   7  17      304.50      299.50     85.08 o 
  19   7  17      280.76      213.97     89.98 o 
  20   7  17     1915.17     1946.57    189.24 o 
   0   8  17    73995.10    72941.34   1021.03 o 
   1   8  17      142.87      145.83     46.29 o 
   2   8  17    34979.67    34623.02    377.03 o 
   3   8  17     2391.41     2270.11     83.22 o 
   4   8  17    19901.27    19997.55    259.81 o 
   5   8  17     7177.53     6695.58    130.84 o 
   6   8  17     5047.18     4953.49    129.54 o 
   7   8  17      110.81      136.97     47.13 o 
   8   8  17      184.06      207.91     52.47 o 
   9   8  17        7.20      -50.43     50.43 o 
  10   8  17      854.53     1011.03     89.75 o 
  11   8  17       85.61       25.18     58.93 o 
  12   8  17     1012.94      918.86     79.98 o 
  13   8  17       47.69       38.48     65.94 o 
  14   8  17       99.44      220.68     72.25 o 
  15   8  17       52.90      -23.04     73.93 o 
  16   8  17      697.21      525.54     88.53 o 
  17   8  17        3.09      -76.54     76.54 o 
  18   8  17       59.68      -80.48     80.48 o 
  19   8  17      152.39       79.57     92.10 o 
   1   9  17      388.61      419.05     54.13 o 
   2   9  17      445.50      418.73     55.98 o 
   3   9  17       11.25      -39.63     48.14 o 
   4   9  17     4671.98     4799.36    117.96 o 
   5   9  17     1400.12     1328.55     74.76 o 
   6   9  17     1147.30     1103.73     72.54 o 
   7   9  17     2399.63     2343.54    106.96 o 
   8   9  17        6.49       63.05     57.48 o 
   9   9  17     7791.55     7376.77    157.40 o 
  10   9  17      867.92      760.79     75.10 o 
  11   9  17      828.00      863.36     84.39 o 
  12   9  17      866.01      814.51     97.50 o 
  13   9  17       98.51       55.10     69.46 o 
  14   9  17     1922.53     2061.53    115.63 o 
  15   9  17      191.96      109.64     79.46 o 
  16   9  17      152.39      164.01     78.82 o 
  17   9  17      955.10      900.09     97.07 o 
  18   9  17        7.13      -29.11     86.95 o 
  19   9  17      559.58      450.10    183.32 o 
   0  10  17      278.71      170.31     79.89 o 
   1  10  17      230.12      232.00     46.74 o 
   2  10  17      280.40      287.68     55.26 o 
   3  10  17     2795.64     2685.98    103.50 o 
   4  10  17       12.38       81.47     53.07 o 
   5  10  17     1752.87     1670.78     91.68 o 
   6  10  17     2153.41     2088.77     95.05 o 
   7  10  17       13.62      101.07     58.78 o 
   8  10  17     5147.03     5067.13    148.63 o 
   9  10  17      594.25      440.13     70.71 o 
  10  10  17     4439.56     4413.89    148.36 o 
  11  10  17      347.04      221.81     74.15 o 
  12  10  17      548.85      535.98     80.58 o 
  13  10  17     1717.81     1658.66    104.80 o 
  14  10  17      679.50      508.47     85.80 o 
  15  10  17      752.51      774.38    105.36 o 
  16  10  17     1217.97     1133.07    101.20 o 
  17  10  17       63.87      -81.68     81.68 o 
  18  10  17     1352.00     1188.67    180.24 o 
   1  11  17     3467.75     3706.67    121.40 o 
   2  11  17      717.67      735.36     68.74 o 
   3  11  17     3772.04     3670.23    125.56 o 
   4  11  17      166.07      184.25     54.73 o 
   5  11  17     1822.49     1730.88     96.15 o 
   6  11  17      539.21      514.37     74.26 o 
   7  11  17      679.51      749.99     84.39 o 
   8  11  17     1329.23     1321.86     91.38 o 
   9  11  17     4214.52     3925.32    140.97 o 
  10  11  17     2254.85     2147.55    117.20 o 
  11  11  17      553.65      512.28     83.56 o 
  12  11  17     1409.68     1620.36    109.85 o 
  13  11  17      520.36      409.05     84.93 o 
  14  11  17     4550.88     4384.64    155.56 o 
  15  11  17     1327.21     1448.21    110.92 o 
  16  11  17      534.72      409.68     98.95 o 
  17  11  17       92.16      180.90    167.38 o 
   0  12  17     9466.94     9356.89    331.07 o 
   1  12  17      425.85      322.62     53.82 o 
   2  12  17     7923.66     7733.21    163.17 o 
   3  12  17      621.77      611.94     68.99 o 
   4  12  17     8321.60     8367.10    193.78 o 
   5  12  17      368.02      173.67     98.47 o 
   6  12  17    17947.55    18001.81    303.32 o 
   7  12  17      353.95      516.34     84.97 o 
   8  12  17    17134.39    17202.96    302.47 o 
   9  12  17       75.61      219.54     83.89 o 
  10  12  17     9953.25     9704.06    217.10 o 
  11  12  17      445.55      236.67     78.40 o 
  12  12  17     1839.82     1863.40    114.80 o 
  13  12  17      619.20      537.13     95.03 o 
  14  12  17       33.31       59.13     90.32 o 
  15  12  17      334.66      190.62     96.71 o 
   1  13  17     2861.31     2731.87    118.79 o 
   2  13  17       61.85       40.53     61.64 o 
   3  13  17      815.43      739.65     81.22 o 
   4  13  17      847.03      884.23     86.32 o 
   5  13  17       90.62       96.28     69.68 o 
   6  13  17      136.36      146.27     72.41 o 
   7  13  17       21.86       16.96     79.25 o 
   8  13  17     1160.07     1190.51    107.39 o 
   9  13  17      424.54      431.52     89.98 o 
  10  13  17     3629.98     3817.31    155.47 o 
  11  13  17      436.92      394.93     87.01 o 
  12  13  17     4033.64     4051.59    165.84 o 
  13  13  17      832.97     1068.04    152.79 o 
  14  13  17     4679.70     4708.93    230.27 o 
   0  14  17     5786.54     6143.56    220.03 o 
   1  14  17       34.68      -57.08     64.25 o 
   2  14  17     1789.29     1893.09    126.72 o 
   3  14  17      848.12      852.66    102.10 o 
   4  14  17     1002.74      971.51    117.45 o 
   5  14  17     2510.42     2399.95    130.60 o 
   6  14  17       49.71      -34.67     76.50 o 
   7  14  17     3043.33     2927.27    138.47 o 
   8  14  17      183.46      209.65     83.82 o 
   9  14  17       81.87       -3.48    100.48 o 
  10  14  17       25.82      108.22     92.23 o 
  11  14  17      538.18      592.82    111.55 o 
  12  14  17       73.82      115.52    107.15 o 
   1  15  17      655.29      546.47    119.36 o 
   2  15  17      473.06      327.30     90.92 o 
   3  15  17       36.64      -28.04     88.32 o 
   4  15  17     2631.32     2649.77    155.03 o 
   5  15  17       83.75      208.15     96.26 o 
   6  15  17     1455.59     1137.17    115.93 o 
   7  15  17     1946.22     1760.57    181.23 o 
   8  15  17      242.10      280.00     92.28 o 
   9  15  17     3229.45     3454.13    183.08 o 
   0  16  17     7234.37     7389.60    342.93 o 
   1  16  17      152.83      102.61     76.85 o 
   2  16  17     6698.03     6723.38    303.56 o 
   3  16  17     1374.92     1299.28    123.99 o 
   4  16  17     3511.76     3638.75    174.61 o 
   5  16  17     1280.90     1605.33    135.36 o 
   6  16  17      852.31      838.11    115.48 o 
   0   0  18    37331.02    36445.89    589.04 o 
   1   0  18       11.17      107.20     38.81 o 
   2   0  18    59753.06    59144.15    737.13 o 
   3   0  18     1767.92     1975.65     81.31 o 
   4   0  18    12089.00    12103.81    197.71 o 
   5   0  18     7894.77     7765.25    141.67 o 
   6   0  18       80.65      154.92     45.65 o 
   7   0  18    14200.97    13970.69    251.26 o 
   8   0  18     6985.59     7300.37    218.82 o 
   9   0  18     2576.14     3029.19    171.11 o 
  10   0  18    12435.53    12722.51    317.49 o 
  11   0  18     8421.64     8140.56    246.24 o 
  12   0  18     2520.84     2369.95    224.23 o 
  13   0  18    10389.06     9986.05    351.82 o 
  14   0  18     3696.26     3619.30    240.74 o 
  15   0  18     3101.66     3133.67    255.41 o 
  16   0  18     3575.13     3275.06    246.93 o 
  17   0  18     5484.10     4941.23    293.81 o 
  18   0  18      286.23      275.25    161.36 o 
  19   0  18     4964.45     4920.29    303.86 o 
  20   0  18       20.69      -98.22    164.01 o 
  21   0  18     2448.45     2107.78    338.57 o 
  22   0  18     1071.41      818.22    438.18 o 
   1   1  18      318.61      367.13     33.18 o 
   2   1  18    33806.03    34159.93    293.79 o 
   3   1  18     2512.06     2583.14     63.89 o 
   4   1  18    31709.45    31008.28    279.28 o 
   5   1  18       39.19       84.51     26.96 o 
   6   1  18    34464.27    34367.80    326.81 o 
   7   1  18     1891.36     1894.27     75.79 o 
   8   1  18    10338.27    10692.50    165.00 o 
   9   1  18     2341.76     2200.12     81.12 o 
  10   1  18     2039.98     2086.07     80.76 o 
  11   1  18     1332.50     1338.25     76.71 o 
  12   1  18       32.26       33.26     67.01 o 
  13   1  18      278.97      137.92     74.89 o 
  14   1  18        6.28      -78.95     84.74 o 
  15   1  18      302.60      244.90     96.59 o 
  16   1  18      209.02      188.46    103.67 o 
  17   1  18      180.92      208.73    107.55 o 
  18   1  18     6854.85     7230.55    247.79 o 
  19   1  18      246.65      328.62    118.48 o 
  20   1  18    12939.72    15012.67    537.39 o 
  21   1  18      166.50      177.04    148.79 o 
  22   1  18     9655.61    10038.00    813.92 o 
   0   2  18    33416.19    34359.32    441.07 o 
   1   2  18        2.75       -0.67     27.93 o 
   2   2  18    29016.03    28917.11    271.94 o 
   3   2  18      185.14      125.67     32.53 o 
   4   2  18     4388.02     4587.59     87.70 o 
   5   2  18      387.98      383.99     42.16 o 
   6   2  18     7172.49     7143.70    122.30 o 
   7   2  18     1272.55     1347.37     64.30 o 
   8   2  18    16601.86    16389.91    269.46 o 
   9   2  18       23.79       26.66     44.45 o 
  10   2  18     5888.12     5799.71    130.09 o 
  11   2  18      151.02      119.00     59.40 o 
  12   2  18     3362.56     3356.39    134.15 o 
  13   2  18       41.37       50.83     62.89 o 
  14   2  18     1709.65     1810.18    117.74 o 
  15   2  18      682.12      644.84    109.20 o 
  16   2  18     5386.26     5427.98    208.36 o 
  17   2  18       57.89      132.44     98.44 o 
  18   2  18     5056.10     4748.60    210.93 o 
  19   2  18        4.10      261.73    137.28 o 
  20   2  18     1023.80     1010.19    164.19 o 
  21   2  18      259.77      202.54    144.32 o 
   1   3  18    15276.15    14804.58    250.86 o 
   2   3  18    15281.78    15107.70    183.74 o 
   3   3  18     6233.09     6004.81    104.53 o 
   4   3  18    16657.20    15794.84    201.78 o 
   5   3  18     1732.36     1650.69     63.01 o 
   6   3  18     1407.80     1548.92     62.95 o 
   7   3  18      296.09      308.99     46.17 o 
   8   3  18      662.04      821.30     66.95 o 
   9   3  18     1114.10      989.55     67.41 o 
  10   3  18    11031.60    11218.18    188.14 o 
  11   3  18     2241.65     2165.83     93.38 o 
  12   3  18    36083.47    36034.67    442.25 o 
  13   3  18     1485.52     1404.48     90.04 o 
  14   3  18    22893.07    22690.53    318.17 o 
  15   3  18      138.54      147.64     76.64 o 
  16   3  18    13370.59    14394.78    325.84 o 
  17   3  18       16.22      -98.34     98.34 o 
  18   3  18     1178.20     1255.70    155.62 o 
  19   3  18      268.12      142.78    113.21 o 
  20   3  18      641.41      653.88    131.74 o 
  21   3  18        2.66       25.13    152.23 o 
   0   4  18     6040.48     5888.67    158.52 o 
   1   4  18      108.56       89.73     40.09 o 
   2   4  18      438.43      436.53     43.31 o 
   3   4  18      233.23      214.85     39.70 o 
   4   4  18     3373.66     3252.94     80.75 o 
   5   4  18      100.35       73.15     36.75 o 
   6   4  18    10286.93     9818.43    142.88 o 
   7   4  18     6290.23     6267.34    133.70 o 
   8   4  18    11561.21    11102.18    212.40 o 
   9   4  18     2129.61     2280.96     90.83 o 
  10   4  18    11083.82    11291.71    199.28 o 
  11   4  18     4254.27     4249.94    121.18 o 
  12   4  18      642.96      815.63     73.82 o 
  13   4  18     9420.99     9711.98    241.04 o 
  14   4  18     4736.98     4690.02    135.87 o 
  15   4  18     4475.94     4609.33    142.95 o 
  16   4  18     9061.92     9847.48    207.65 o 
  17   4  18     2767.13     2887.37    238.72 o 
  18   4  18     5593.28     5236.89    770.67 o 
  19   4  18     3065.52     3260.71    193.59 o 
  20   4  18     6768.17     6837.02    284.39 o 
  21   4  18      547.20      714.18    192.00 o 
   1   5  18     3714.21     3483.22     89.45 o 
   2   5  18     6739.99     6409.71    120.30 o 
   3   5  18     6694.04     6674.49    112.75 o 
   4   5  18     3178.57     3127.39     81.87 o 
   5   5  18      308.91      265.99     44.84 o 
   6   5  18      293.36      254.64     45.28 o 
   7   5  18       21.94       30.36     48.18 o 
   8   5  18     4246.50     4273.89    139.62 o 
   9   5  18      119.89      133.89     53.39 o 
  10   5  18    27732.62    27003.00    431.42 o 
  11   5  18        9.33      -10.14     51.44 o 
  12   5  18    33963.31    33655.58    422.84 o 
  13   5  18     1614.57     1566.00     92.08 o 
  14   5  18    23792.79    24366.86    339.16 o 
  15   5  18      153.36      129.13     58.47 o 
  16   5  18     6044.34     5763.16    208.96 o 
  17   5  18      201.95      124.64     83.01 o 
  18   5  18     1438.62     1349.18    136.91 o 
  19   5  18      636.36      603.50    145.50 o 
  20   5  18      136.79      157.22    147.10 o 
  21   5  18      101.29       33.87    158.35 o 
   0   6  18      778.82      729.21     82.12 o 
   1   6  18      554.79      524.24     50.28 o 
   2   6  18      768.04      708.34     53.73 o 
   3   6  18      886.19      820.27     57.91 o 
   4   6  18     7637.55     7514.76    170.62 o 
   5   6  18     4755.33     4363.46    105.67 o 
   6   6  18    23541.70    22535.47    282.22 o 
   7   6  18      338.41      314.38     57.67 o 
   8   6  18    20363.24    19661.61    286.82 o 
   9   6  18        9.35      -27.69     54.23 o 
  10   6  18    24275.94    22849.48    325.08 o 
  11   6  18       67.57       53.24     56.55 o 
  12   6  18     3611.07     3571.09    121.24 o 
  13   6  18      125.05       37.87     59.59 o 
  14   6  18       47.21       52.67     60.62 o 
  15   6  18        6.26      -67.38     67.38 o 
  16   6  18     4035.18     4082.56    154.41 o 
  17   6  18      171.32      183.59     81.70 o 
  18   6  18     6054.45     6257.76    185.02 o 
  19   6  18      951.74      743.13    164.98 o 
  20   6  18     2441.00     2429.54    198.75 o 
   1   7  18     1641.22     1531.17     68.93 o 
   2   7  18     3255.65     3157.55     86.48 o 
   3   7  18     1194.64     1240.51     63.38 o 
   4   7  18     7904.32     7851.20    182.21 o 
   5   7  18     6462.17     6657.24    132.38 o 
   6   7  18     8704.84     8370.66    142.98 o 
   7   7  18     4240.82     4060.68    114.91 o 
   8   7  18     6738.28     6304.27    172.31 o 
   9   7  18     3306.56     3122.63    108.22 o 
  10   7  18     1602.88     1631.91     87.05 o 
  11   7  18     1049.78     1120.32     85.00 o 
  12   7  18     7904.67     7593.09    173.17 o 
  13   7  18      290.18      168.28     49.10 o 
  14   7  18     4083.88     3862.09    135.42 o 
  15   7  18      132.25       62.48     74.65 o 
  16   7  18       64.46      130.30     81.82 o 
  17   7  18       24.14       -4.82     77.37 o 
  18   7  18     1163.08     1043.52    103.12 o 
  19   7  18       50.14      -16.66    113.97 o 
  20   7  18     1846.43     1628.16    385.64 o 
   0   8  18    38591.64    37490.71    577.16 o 
   1   8  18        7.52      -13.15     43.66 o 
   2   8  18    13311.63    13430.98    190.02 o 
   3   8  18       24.94      -22.52     49.40 o 
   4   8  18      916.88      810.78     62.52 o 
   5   8  18      154.62      133.59     50.66 o 
   6   8  18      609.43      441.53     61.01 o 
   7   8  18      232.56      246.18     57.95 o 
   8   8  18     2451.65     2244.83     93.89 o 
   9   8  18     2607.67     2193.51    100.35 o 
  10   8  18     2659.23     2564.81    105.57 o 
  11   8  18      370.75      355.33     84.23 o 
  12   8  18      679.82      541.94     74.66 o 
  13   8  18      700.47      746.91     89.38 o 
  14   8  18      760.71      860.74     91.66 o 
  15   8  18       10.34       34.25     73.76 o 
  16   8  18      818.86      725.35     95.21 o 
  17   8  18      357.60      306.23     90.22 o 
  18   8  18      679.11      769.75    112.24 o 
  19   8  18      941.45     1099.21    159.77 o 
   1   9  18     9514.23     9638.84    155.98 o 
   2   9  18     4935.48     4738.22    141.72 o 
   3   9  18     7956.61     7818.55    154.98 o 
   4   9  18    11704.19    11490.70    193.75 o 
   5   9  18     3006.99     2972.06    101.11 o 
   6   9  18    11008.92    10878.58    189.33 o 
   7   9  18     2683.99     2226.25     98.53 o 
   8   9  18     7060.84     6924.61    159.37 o 
   9   9  18      440.90      322.46     75.43 o 
  10   9  18     1253.00     1037.18     82.05 o 
  11   9  18      128.60       40.14     64.93 o 
  12   9  18        4.43       23.34     71.14 o 
  13   9  18        6.11      -67.58     68.89 o 
  14   9  18      429.66      300.59     75.52 o 
  15   9  18        7.40      -71.43     76.94 o 
  16   9  18      601.24      416.68     90.19 o 
  17   9  18      148.65      111.77     92.59 o 
  18   9  18      566.61      457.84    103.68 o 
   0  10  18    32825.42    32332.15    627.69 o 
   1  10  18      296.48      224.71     58.38 o 
   2  10  18    23969.57    24177.71    310.40 o 
   3  10  18       35.63      -53.45     53.45 o 
   4  10  18    10224.17     9695.86    253.90 o 
   5  10  18       63.51      108.29     43.97 o 
   6  10  18     4463.19     4468.19    137.59 o 
   7  10  18      291.11      333.57     65.15 o 
   8  10  18       78.64      151.82     73.78 o 
   9  10  18      172.53      203.72     69.38 o 
  10  10  18       63.25       50.11     70.79 o 
  11  10  18      346.47      384.59     84.63 o 
  12  10  18        1.04       46.23     71.54 o 
  13  10  18      383.76      532.90     84.77 o 
  14  10  18     1405.30     1407.12    106.02 o 
  15  10  18      348.89      174.21     56.83 o 
  16  10  18     1672.40     1693.50    141.10 o 
  17  10  18      115.45      142.26     86.88 o 
   1  11  18     2392.75     2354.43    100.76 o 
   2  11  18     2525.96     2574.19    102.62 o 
   3  11  18      603.35      586.09     70.81 o 
   4  11  18     1377.94     1496.60     86.68 o 
   5  11  18       23.16       83.85     65.70 o 
   6  11  18     4050.10     4089.54    136.65 o 
   7  11  18     1195.30     1190.51     91.20 o 
   8  11  18     1246.98     1264.45     90.25 o 
   9  11  18      840.05      605.90    109.32 o 
  10  11  18      112.36      214.75     78.68 o 
  11  11  18      319.39      518.33     96.72 o 
  12  11  18     1065.66      990.23     99.28 o 
  13  11  18      195.39      290.25     88.61 o 
  14  11  18      102.62       75.60     85.04 o 
  15  11  18       19.51      149.61     87.36 o 
  16  11  18      949.80     1036.15    120.97 o 
   0  12  18     3568.58     3159.79    200.43 o 
   1  12  18       80.16      124.12     67.35 o 
   2  12  18     1274.40     1318.55     93.42 o 
   3  12  18     1533.19     1420.60     86.57 o 
   4  12  18      243.28      222.55     65.32 o 
   5  12  18     1324.30     1277.24     89.19 o 
   6  12  18      644.05      647.76     82.56 o 
   7  12  18      319.73      305.51     80.71 o 
   8  12  18     2321.24     2196.86    131.30 o 
   9  12  18        3.52       63.92     78.14 o 
  10  12  18     2374.45     1997.18    138.93 o 
  11  12  18      108.64      -20.96     76.40 o 
  12  12  18      484.98      486.03     89.45 o 
  13  12  18      405.76      385.38     90.44 o 
  14  12  18      872.46      812.82    116.71 o 
  15  12  18       19.27     -108.12    109.73 o 
   1  13  18     5081.36     5193.09    202.33 o 
   2  13  18      143.60       81.41     65.34 o 
   3  13  18     2387.06     2428.08    122.13 o 
   4  13  18      856.60     1020.86     95.03 o 
   5  13  18     2910.21     3225.99    130.48 o 
   6  13  18      149.47       51.37     69.80 o 
   7  13  18     1508.46     1643.96    118.91 o 
   8  13  18      849.25      677.52     96.17 o 
   9  13  18      385.50      489.34    102.72 o 
  10  13  18     1453.34     1459.79    111.49 o 
  11  13  18      576.53      282.52    101.09 o 
  12  13  18     1637.84     1591.09    129.77 o 
  13  13  18      318.83      286.03    114.19 o 
   0  14  18     2290.66     2142.01    226.44 o 
   1  14  18      121.42       99.84     68.04 o 
   2  14  18     3384.37     3493.51    136.73 o 
   3  14  18      571.56      661.63    105.82 o 
   4  14  18     4612.78     4524.57    173.92 o 
   5  14  18      345.81      486.90     94.17 o 
   6  14  18     4970.99     5496.16    173.38 o 
   7  14  18     1027.85      961.95    107.04 o 
   8  14  18     5504.32     5530.92    212.13 o 
   9  14  18       27.73       33.97     78.49 o 
  10  14  18     2311.47     2609.42    140.63 o 
  11  14  18      125.14      102.61    102.90 o 
   1  15  18      541.40      572.91     80.89 o 
   2  15  18      334.43      450.13     91.66 o 
   3  15  18       30.03       27.87     85.74 o 
   4  15  18      414.50      389.95    142.11 o 
   5  15  18      274.63      195.83     70.01 o 
   6  15  18      226.92      256.68     96.40 o 
   7  15  18      196.99      226.89     93.86 o 
   8  15  18     1568.35     1428.59    116.46 o 
   9  15  18       19.77       27.21    147.51 o 
   0  16  18       24.45     -117.65    117.65 o 
   1  16  18        9.15      -72.33     92.91 o 
   2  16  18        2.44      -20.35     92.91 o 
   3  16  18       14.19       64.05     91.63 o 
   4  16  18      164.32      339.98    129.27 o 
   5  16  18        7.78      -96.59    140.92 o 
   1   1  19      164.67      163.87     30.99 o 
   2   1  19       10.62       95.75     30.69 o 
   3   1  19     1943.37     2022.54     62.16 o 
   4   1  19      443.13      361.09     38.99 o 
   5   1  19     1005.32     1021.54     51.89 o 
   6   1  19       34.55       50.27     27.03 o 
   7   1  19      417.46      468.92     51.41 o 
   8   1  19     1213.33     1256.48     64.55 o 
   9   1  19      297.73      270.00     51.82 o 
  10   1  19      142.97       79.87     52.83 o 
  11   1  19      482.33      477.86     73.26 o 
  12   1  19     3625.69     3457.30    141.79 o 
  13   1  19      797.58      833.50    110.41 o 
  14   1  19     3484.79     3296.75    167.28 o 
  15   1  19      440.86      412.85    107.64 o 
  16   1  19     2308.65     2310.02    156.30 o 
  17   1  19     1156.10     1318.45    139.09 o 
  18   1  19     1595.23     1576.65    148.04 o 
  19   1  19       26.02        7.19    116.82 o 
  20   1  19       46.90      -74.98    134.80 o 
  21   1  19        4.09     -120.58    144.41 o 
   0   2  19    14860.40    15197.05    281.85 o 
   1   2  19       17.93       10.28     32.56 o 
   2   2  19    35799.64    35428.20    362.57 o 
   3   2  19      477.69      437.38     43.04 o 
   4   2  19    25796.82    25345.05    276.64 o 
   5   2  19     5050.00     4838.96    101.60 o 
   6   2  19     6882.96     6335.34    131.32 o 
   7   2  19     1819.90     1800.40     70.74 o 
   8   2  19     5554.45     5678.06    117.79 o 
   9   2  19     5682.09     5487.49    122.90 o 
  10   2  19      858.98      946.68     75.46 o 
  11   2  19    15236.38    15275.41    233.73 o 
  12   2  19     1108.86     1265.24     82.34 o 
  13   2  19    19702.22    19609.78    350.98 o 
  14   2  19     1308.46     1448.32    128.81 o 
  15   2  19     5865.01     6309.73    216.62 o 
  16   2  19       69.70      128.43    104.36 o 
  17   2  19     4798.80     5086.26    212.21 o 
  18   2  19      667.13      656.04    128.28 o 
  19   2  19     4122.71     4417.11    241.28 o 
  20   2  19     2061.30     2182.65    196.49 o 
  21   2  19     2289.54     2248.03    222.92 o 
   1   3  19      372.84      355.19     44.08 o 
   2   3  19       33.76       -2.07     40.61 o 
   3   3  19     7803.49     7738.95    118.48 o 
   4   3  19       83.82       34.95     38.11 o 
   5   3  19      503.29      494.88     46.74 o 
   6   3  19       29.54        7.32     38.98 o 
   7   3  19     2325.03     2362.14     85.73 o 
   8   3  19     4905.77     4917.51    111.66 o 
   9   3  19     1401.55     1448.35     77.38 o 
  10   3  19     7873.04     8124.06    174.95 o 
  11   3  19     1718.10     1742.07     89.80 o 
  12   3  19    13938.56    14038.71    227.72 o 
  13   3  19       98.43       62.25     63.41 o 
  14   3  19    10669.01    10977.85    213.87 o 
  15   3  19      180.44      115.24     98.93 o 
  16   3  19     1020.52     1197.54    129.83 o 
  17   3  19       21.06       52.62    106.06 o 
  18   3  19     1652.64     1727.47    173.79 o 
  19   3  19      207.32       93.17    144.69 o 
  20   3  19      405.90      472.01    146.50 o 
  21   3  19     1258.86     1289.67    230.90 o 
   0   4  19     2681.16     2546.63    165.69 o 
   1   4  19        1.10       -2.70     40.70 o 
   2   4  19      743.00      671.21     48.75 o 
   3   4  19     1805.72     1701.63     64.48 o 
   4   4  19     1490.11     1494.90     62.28 o 
   5   4  19     3262.91     3198.33     86.01 o 
   6   4  19     2485.60     2342.75     76.24 o 
   7   4  19     1826.21     1766.61     77.08 o 
   8   4  19     3233.05     3023.06    102.31 o 
   9   4  19      213.60      152.76     51.77 o 
  10   4  19       17.23       -0.54     54.76 o 
  11   4  19      165.70      164.72     59.70 o 
  12   4  19     1210.01     1280.23     85.71 o 
  13   4  19     1558.50     1453.48     90.45 o 
  14   4  19      197.52      124.32     67.57 o 
  15   4  19       14.65       75.28     73.99 o 
  16   4  19     1452.76     1543.47    113.41 o 
  17   4  19      262.71      441.18    135.37 o 
  18   4  19     2211.96     2195.43    230.94 o 
  19   4  19      508.09      379.24     95.87 o 
  20   4  19      240.41      166.19    154.00 o 
  21   4  19     2135.67     2079.83    215.70 o 
   1   5  19      149.99      127.80     43.87 o 
   2   5  19      296.94      284.15     46.75 o 
   3   5  19     3025.81     3122.99     91.46 o 
   4   5  19       19.05       32.98     39.94 o 
   5   5  19     2937.60     2809.25     88.69 o 
   6   5  19     1394.00     1356.81     73.48 o 
   7   5  19     3546.16     3371.17    105.14 o 
   8   5  19      897.94      901.81     70.50 o 
   9   5  19     1890.41     2012.19     90.95 o 
  10   5  19      284.46      153.56     49.54 o 
  11   5  19      698.32      674.03     71.98 o 
  12   5  19      112.06      138.96     60.86 o 
  13   5  19      555.15      547.05     75.80 o 
  14   5  19      588.84      526.68     78.75 o 
  15   5  19       76.81      151.10     71.29 o 
  16   5  19      270.80      285.67     99.29 o 
  17   5  19      651.66      672.79    110.47 o 
  18   5  19       27.27       41.89    120.06 o 
  19   5  19      582.76      540.57    145.56 o 
  20   5  19       13.21      -44.73    153.53 o 
   0   6  19    28874.67    28488.01    458.25 o 
   1   6  19      748.07      669.34     55.45 o 
   2   6  19    20849.03    19962.48    245.98 o 
   3   6  19     4945.08     4881.22    110.37 o 
   4   6  19     4266.64     3922.82    103.59 o 
   5   6  19     9667.44     9586.24    169.55 o 
   6   6  19     2318.72     2318.87     88.85 o 
   7   6  19     5530.95     5405.02    134.35 o 
   8   6  19     2028.77     2013.85     95.35 o 
   9   6  19     1645.95     1744.16     94.89 o 
  10   6  19      594.43      471.08     70.38 o 
  11   6  19      616.04      724.24     83.65 o 
  12   6  19       84.42      102.63     62.38 o 
  13   6  19      273.40      222.37     65.81 o 
  14   6  19      212.41      106.88     59.77 o 
  15   6  19     1317.69      975.86     90.46 o 
  16   6  19       13.04      -71.12     77.14 o 
  17   6  19     1560.23     1872.17    118.15 o 
  18   6  19      575.21      832.47    121.85 o 
  19   6  19      757.95      993.65    158.05 o 
  20   6  19       18.85       73.81    150.28 o 
   1   7  19    12363.41    12350.63    180.18 o 
   2   7  19     3830.99     3602.64     97.18 o 
   3   7  19     9769.17     9391.54    150.01 o 
   4   7  19    12685.45    12517.80    199.62 o 
   5   7  19     2430.08     2437.55     90.83 o 
   6   7  19     9206.38     9153.69    159.38 o 
   7   7  19     1244.98     1111.14     75.40 o 
   8   7  19     5100.44     5212.99    130.59 o 
   9   7  19       44.32        6.68     56.62 o 
  10   7  19     6103.81     5727.49    142.05 o 
  11   7  19        0.65      -56.13     60.22 o 
  12   7  19     1557.09     1590.31    104.74 o 
  13   7  19     1144.25     1022.35     84.10 o 
  14   7  19     3184.58     3322.20    130.45 o 
  15   7  19      756.57      685.38     89.87 o 
  16   7  19     2665.48     2661.21    134.15 o 
  17   7  19       41.92      -65.42     83.70 o 
  18   7  19     2149.12     2229.07    128.15 o 
  19   7  19       20.47        4.79    115.10 o 
   0   8  19    15920.88    15750.54    301.47 o 
   1   8  19     1648.57     1578.30     73.27 o 
   2   8  19     7308.79     7157.16    137.91 o 
   3   8  19     1886.86     1932.89     88.03 o 
   4   8  19      677.00      694.22     62.70 o 
   5   8  19     2209.43     2062.70     90.64 o 
   6   8  19      382.85      283.68     60.98 o 
   7   8  19     1342.23     1265.54     80.80 o 
   8   8  19      936.43      838.00     77.90 o 
   9   8  19       57.08      -61.89     61.89 o 
  10   8  19     1005.04      865.24     81.86 o 
  11   8  19     1652.59     1497.87    114.54 o 
  12   8  19       18.31      -65.10     65.10 o 
  13   8  19     3082.27     3244.03    136.96 o 
  14   8  19       86.11      132.48     77.29 o 
  15   8  19     3530.19     3402.68    144.40 o 
  16   8  19      298.84      265.95     92.78 o 
  17   8  19      173.47       63.93     96.57 o 
  18   8  19       73.98      -90.36     90.36 o 
  19   8  19       50.57     -188.67    250.16 o 
   1   9  19     8208.30     8443.27    148.82 o 
   2   9  19       20.02      -13.44     52.58 o 
   3   9  19     7556.63     7305.91    201.93 o 
   4   9  19     1689.27     1603.02     91.95 o 
   5   9  19     2126.16     1870.99     90.35 o 
   6   9  19     1403.37     1367.45     83.23 o 
   7   9  19       63.61       72.61     59.35 o 
   8   9  19     2859.47     2753.41    115.33 o 
   9   9  19      257.95      283.51     68.47 o 
  10   9  19      698.71      816.42     82.95 o 
  11   9  19      189.16      177.65     71.73 o 
  12   9  19       54.86       72.13     74.43 o 
  13   9  19       61.30      -27.53     84.91 o 
  14   9  19       96.60       69.70     59.40 o 
  15   9  19      974.01      866.75    101.34 o 
  16   9  19      572.83      540.54     97.72 o 
  17   9  19      162.30      -54.23     89.51 o 
  18   9  19     1762.63     1825.70    140.82 o 
   0  10  19      272.81      297.17     86.75 o 
   1  10  19      323.73      285.79     61.91 o 
   2  10  19       39.98       90.70     55.11 o 
   3  10  19     2646.38     2588.89    104.04 o 
   4  10  19      990.51      867.35     74.27 o 
   5  10  19     2794.70     2641.07    105.47 o 
   6  10  19       20.91      -69.46     73.93 o 
   7  10  19      105.17      135.66     64.82 o 
   8  10  19      740.02      674.10     74.62 o 
   9  10  19       60.87       73.22     64.97 o 
  10  10  19     4946.98     4925.16    151.75 o 
  11  10  19     2277.42     2254.89    134.26 o 
  12  10  19      237.67      167.52     82.67 o 
  13  10  19     1773.91     1547.56    112.72 o 
  14  10  19      751.51      618.88     99.11 o 
  15  10  19      977.59      694.04    105.72 o 
  16  10  19      436.39      460.03    110.29 o 
  17  10  19       88.84       23.45     94.76 o 
   1  11  19      741.95      804.12     87.01 o 
   2  11  19      167.09      144.53     61.74 o 
   3  11  19     4306.77     4181.46    126.15 o 
   4  11  19      155.45      152.75     65.81 o 
   5  11  19     9457.88     9395.08    195.50 o 
   6  11  19      379.50      420.48     77.95 o 
   7  11  19     6445.90     6446.57    166.87 o 
   8  11  19     2040.56     1827.21    104.75 o 
   9  11  19     9999.73    10272.35    228.78 o 
  10  11  19     5079.41     5174.72    167.94 o 
  11  11  19     3845.07     4142.82    172.65 o 
  12  11  19     9310.13     9463.91    214.76 o 
  13  11  19      556.56      386.22     93.32 o 
  14  11  19     5635.12     5941.39    182.93 o 
  15  11  19      106.35      -30.87     99.28 o 
  16  11  19     3873.66     3769.99    728.03 o 
   0  12  19      487.61      429.21    102.61 o 
   1  12  19        7.21      -62.97     62.97 o 
   2  12  19      225.66      139.76     74.04 o 
   3  12  19     2882.72     3027.86    128.75 o 
   4  12  19     3739.99     3691.04    134.47 o 
   5  12  19     4352.71     4202.83    142.27 o 
   6  12  19     2951.66     3129.68    129.66 o 
   7  12  19        3.13      -20.59     74.55 o 
   8  12  19     2899.06     2938.12    138.90 o 
   9  12  19      475.29      531.11     93.29 o 
  10  12  19     1146.17      846.69    108.47 o 
  11  12  19      477.14      478.74     91.33 o 
  12  12  19      121.76      213.60     92.80 o 
  13  12  19     1194.80     1327.22    120.11 o 
  14  12  19       62.86       64.14     98.67 o 
   1  13  19       84.14      -46.69    115.05 o 
   2  13  19      328.67      338.60     77.99 o 
   3  13  19       56.05       77.20     73.61 o 
   4  13  19     1419.09     1513.96    122.71 o 
   5  13  19      326.24      284.40     69.23 o 
   6  13  19      184.49      171.18     76.01 o 
   7  13  19     3824.17     3558.08    202.37 o 
   8  13  19      907.87     1051.10    107.29 o 
   9  13  19     2732.77     2897.38    225.12 o 
  10  13  19     2727.29     2734.57    141.28 o 
  11  13  19      251.84      415.16    105.72 o 
  12  13  19     6953.37     6834.75    236.70 o 
  13  13  19       29.06      -19.35    212.46 o 
   0  14  19      224.23      378.41    210.48 o 
   1  14  19      279.60      261.05     72.46 o 
   2  14  19      333.47      121.89     81.02 o 
   3  14  19     1967.58     2212.38    136.97 o 
   4  14  19       66.34      127.32     86.95 o 
   5  14  19      496.29      530.39    108.22 o 
   6  14  19      128.23      206.12     89.84 o 
   7  14  19      124.97      146.64     82.94 o 
   8  14  19     1497.23     1300.83    104.52 o 
   9  14  19      221.79      245.25     90.88 o 
  10  14  19      719.37      751.97    120.67 o 
  11  14  19     2731.16     2876.75    356.35 o 
   1  15  19    10983.94    11348.32    218.29 o 
   2  15  19       27.31       44.61     79.42 o 
   3  15  19     4984.20     5123.80    190.79 o 
   4  15  19      188.80       87.92    106.03 o 
   5  15  19      859.21      993.68    123.53 o 
   6  15  19      511.95      584.62    112.69 o 
   7  15  19       71.94       46.96    100.91 o 
   8  15  19     1369.57     1148.18    211.51 o 
   0  16  19     5409.05     5611.54    227.64 o 
   1  16  19      193.36      246.29     85.73 o 
   2  16  19     4035.69     4300.23    175.25 o 
   3  16  19     1014.86     1165.46    159.09 o 
   0   0  20    17634.26    17320.16    487.47 o 
   1   0  20    12362.95    12972.37    202.55 o 
   2   0  20    21065.48    21356.42    306.32 o 
   3   0  20    31291.29    32044.55    455.38 o 
   4   0  20    35564.14    35600.80    464.00 o 
   5   0  20    19767.65    19269.67    269.11 o 
   6   0  20    15935.60    15511.43    267.70 o 
   7   0  20    29244.13    28470.11    555.14 o 
   8   0  20    17705.61    17226.53    394.38 o 
   9   0  20     4412.84     4233.62    187.42 o 
  10   0  20     6199.27     6187.98    226.61 o 
  11   0  20      255.92      272.39     97.77 o 
  12   0  20     3350.72     3136.98    225.05 o 
  13   0  20        4.41      101.30    128.33 o 
  14   0  20      503.22      508.81    154.58 o 
  15   0  20     1961.39     2115.71    210.88 o 
  16   0  20      153.33      159.97    153.16 o 
  17   0  20     1729.28     1656.83    214.77 o 
  18   0  20     2495.13     2500.17    251.09 o 
  19   0  20     5243.34     4971.59    327.78 o 
  20   0  20     2689.35     3053.33    282.86 o 
  21   0  20    11272.11    11237.62    837.99 o 
   1   1  20    40166.90    40430.57    343.16 o 
   2   1  20        9.12       75.11     30.99 o 
   3   1  20    12667.11    12717.41    161.27 o 
   4   1  20     3635.45     3812.81     85.00 o 
   5   1  20      425.94      381.15     44.41 o 
   6   1  20       20.64       40.50     37.54 o 
   7   1  20     8452.48     8221.29    136.88 o 
   8   1  20     1261.64     1329.24     73.47 o 
   9   1  20     8846.84     8716.52    181.37 o 
  10   1  20     2577.36     2564.34    104.84 o 
  11   1  20    10409.89    10601.57    232.77 o 
  12   1  20     8157.28     8070.64    209.29 o 
  13   1  20        7.85      -85.00     85.00 o 
  14   1  20      590.38      513.40    109.31 o 
  15   1  20     4365.05     4263.20    212.40 o 
  16   1  20      534.76      683.28    123.30 o 
  17   1  20     3035.42     3084.59    182.71 o 
  18   1  20       58.41       73.84    115.26 o 
  19   1  20      387.10      392.01    140.75 o 
  20   1  20       13.47      -55.09    123.58 o 
  21   1  20       73.38      -33.17    164.74 o 
   0   2  20       15.34       44.98     54.15 o 
   1   2  20     2014.77     2013.57     68.82 o 
   2   2  20      284.08      266.16     45.18 o 
   3   2  20    16686.22    16532.76    195.33 o 
   4   2  20       89.05       91.10     40.36 o 
   5   2  20     7014.77     6736.04    121.36 o 
   6   2  20       26.02      111.70     41.51 o 
   7   2  20     7065.46     7344.93    136.49 o 
   8   2  20     1597.53     1698.05     76.62 o 
   9   2  20       54.57       70.24     44.85 o 
  10   2  20      314.48      315.76     59.56 o 
  11   2  20     3678.62     3736.29    118.10 o 
  12   2  20        3.58      -48.22     65.77 o 
  13   2  20     6106.32     6200.18    185.77 o 
  14   2  20      174.65      198.96     99.55 o 
  15   2  20     4119.24     4163.47    191.39 o 
  16   2  20      284.21      441.91    118.06 o 
  17   2  20       66.63      121.03    111.53 o 
  18   2  20      148.87       97.74    115.71 o 
  19   2  20     1611.36     1670.58    159.60 o 
  20   2  20       13.68     -139.02    139.02 o 
  21   2  20     2950.77     3185.42    254.16 o 
   1   3  20     7689.48     7733.11    136.69 o 
   2   3  20     1276.86     1307.01     60.61 o 
   3   3  20     2591.57     2529.97     74.39 o 
   4   3  20      110.91       54.55     37.66 o 
   5   3  20       24.98      -10.94     39.08 o 
   6   3  20     4238.66     3967.83     94.37 o 
   7   3  20     3512.36     3558.25    121.06 o 
   8   3  20      158.89      116.15     39.99 o 
   9   3  20     7747.21     8070.16    158.12 o 
  10   3  20      295.36      307.76     51.93 o 
  11   3  20     5106.87     5117.05    135.16 o 
  12   3  20     1757.17     1791.31     95.01 o 
  13   3  20     1278.92     1494.91     97.90 o 
  14   3  20     4818.85     4665.31    174.50 o 
  15   3  20     4903.32     4960.60    236.10 o 
  16   3  20      491.59      463.31    111.95 o 
  17   3  20     6292.28     6580.13    232.99 o 
  18   3  20       67.99      -44.28    111.31 o 
  19   3  20     3372.56     3708.89    228.73 o 
  20   3  20      333.76      563.83    165.03 o 
   0   4  20    30327.05    30720.16    593.09 o 
   1   4  20     2414.21     2369.65     84.71 o 
   2   4  20    29480.55    28609.28    322.55 o 
   3   4  20     9766.83     9539.44    141.91 o 
   4   4  20    18083.50    17521.69    212.38 o 
   5   4  20      733.38      786.05     54.90 o 
   6   4  20     8611.94     8490.11    137.30 o 
   7   4  20        4.74      -46.66     46.66 o 
   8   4  20     5469.08     5457.87    124.79 o 
   9   4  20     5481.58     5676.48    144.95 o 
  10   4  20      195.99       88.20     58.97 o 
  11   4  20    27304.83    27020.36    398.11 o 
  12   4  20      564.71      537.51     89.18 o 
  13   4  20    30867.21    30616.36    400.10 o 
  14   4  20      992.90      931.65     86.36 o 
  15   4  20     8014.52     8178.53    192.11 o 
  16   4  20      519.75      482.58    117.65 o 
  17   4  20     2371.97     2446.11    178.84 o 
  18   4  20      278.66      223.79    132.84 o 
  19   4  20      557.60      380.92    132.65 o 
  20   4  20     1097.99      768.86    198.74 o 
   1   5  20     9892.47     9976.79    161.79 o 
   2   5  20     3846.24     3833.04     97.60 o 
   3   5  20        7.74       49.24     43.56 o 
   4   5  20    10525.84    10535.60    168.73 o 
   5   5  20    16139.75    15631.70    221.87 o 
   6   5  20     4537.77     4403.23    112.11 o 
   7   5  20    23243.33    22568.12    302.98 o 
   8   5  20     5606.57     5559.88    128.70 o 
   9   5  20    15202.57    14728.73    231.78 o 
  10   5  20     1680.98     1795.54     97.81 o 
  11   5  20     6023.24     6135.86    148.50 o 
  12   5  20     3067.97     3198.29    125.30 o 
  13   5  20       64.66       62.07     65.63 o 
  14   5  20     2224.28     2134.90    108.04 o 
  15   5  20     2480.23     2518.59    118.13 o 
  16   5  20     1472.17     1443.32    117.61 o 
  17   5  20     9860.94     9714.66    286.13 o 
  18   5  20     1691.08     1981.69    236.38 o 
  19   5  20     5668.24     5365.97    288.33 o 
  20   5  20     1723.77     1808.23    210.21 o 
   0   6  20     6416.48     5949.16    198.54 o 
   1   6  20       14.16       19.23     44.82 o 
   2   6  20      404.62      367.44     50.42 o 
   3   6  20     3069.51     2926.10     96.31 o 
   4   6  20       87.70      108.14     48.82 o 
   5   6  20     4251.61     3985.75    114.02 o 
   6   6  20     1498.83     1350.72     79.47 o 
   7   6  20     2253.41     2181.84     94.51 o 
   8   6  20      798.42      756.24     71.94 o 
   9   6  20     1196.50     1129.45     83.91 o 
  10   6  20      785.96      779.89     79.73 o 
  11   6  20     7160.17     7230.13    179.43 o 
  12   6  20      785.41      818.24     81.21 o 
  13   6  20     5525.12     5551.37    150.99 o 
  14   6  20       45.77       29.47     63.70 o 
  15   6  20     2528.04     2303.56    117.04 o 
  16   6  20      125.61       42.81     51.48 o 
  17   6  20     1092.19     1176.57    112.57 o 
  18   6  20        2.04     -105.84    105.84 o 
  19   6  20     1029.01      955.08    182.73 o 
   1   7  20      331.97      351.24     50.93 o 
   2   7  20     4439.46     4448.09    112.46 o 
   3   7  20      104.79      113.18     49.72 o 
   4   7  20      739.35      640.61     58.99 o 
   5   7  20     2633.17     2476.64     98.31 o 
   6   7  20      799.51      719.62     65.24 o 
   7   7  20     7565.78     7431.24    196.04 o 
   8   7  20     2442.79     2317.47     99.63 o 
   9   7  20     8181.00     7863.30    164.00 o 
  10   7  20     1982.86     1922.56     97.02 o 
  11   7  20     9396.68     8868.17    181.81 o 
  12   7  20      800.53      854.00     88.60 o 
  13   7  20      635.41      633.41     78.99 o 
  14   7  20      270.79      205.05     59.51 o 
  15   7  20      937.36      787.68     97.11 o 
  16   7  20     1879.28     1852.03    121.65 o 
  17   7  20     1847.74     1847.37    124.21 o 
  18   7  20      838.54      630.07    110.81 o 
  19   7  20      478.93     1206.29    430.95 o 
   0   8  20      195.83      146.19     74.32 o 
   1   8  20     1311.52     1292.72     71.84 o 
   2   8  20      856.59      829.93     66.33 o 
   3   8  20    10840.59    10192.68    182.13 o 
   4   8  20     4265.16     4332.38    124.80 o 
   5   8  20     8842.15     8833.03    169.96 o 
   6   8  20     2764.43     2717.33    100.16 o 
   7   8  20     9351.18     8802.01    174.72 o 
   8   8  20     3441.20     3316.88    123.26 o 
   9   8  20      875.60      877.72     82.63 o 
  10   8  20     2514.07     2082.55    107.65 o 
  11   8  20     1168.11     1182.59     99.65 o 
  12   8  20      606.75      357.40     66.51 o 
  13   8  20     1980.73     1757.81    128.84 o 
  14   8  20      242.65      153.60     83.12 o 
  15   8  20      127.72       48.67     81.52 o 
  16   8  20      910.11      876.96    106.36 o 
  17   8  20      910.61      979.78    116.55 o 
  18   8  20      580.62      434.43    111.69 o 
   1   9  20    19433.11    19476.20    254.13 o 
   2   9  20       98.15       38.64     57.49 o 
   3   9  20    10364.37    10353.70    188.67 o 
   4   9  20      125.18      208.19     60.13 o 
   5   9  20     2444.07     2328.06    100.61 o 
   6   9  20      954.67      895.96     88.17 o 
   7   9  20      165.83      171.54     62.61 o 
   8   9  20     4378.27     4115.84    132.18 o 
   9   9  20       18.83      -49.85     49.85 o 
  10   9  20     6598.71     5686.13    272.79 o 
  11   9  20      204.85       11.39     73.04 o 
  12   9  20    10618.03    10582.68    233.87 o 
  13   9  20     1012.04      918.22     92.55 o 
  14   9  20    10713.78    10356.80    262.19 o 
  15   9  20      528.69      523.92     96.19 o 
  16   9  20     5258.64     5311.12    193.25 o 
  17   9  20      768.86      696.40    113.84 o 
   0  10  20       73.77       53.75    101.03 o 
   1  10  20     1848.16     1650.96    112.61 o 
   2  10  20       30.10       20.83     58.89 o 
   3  10  20     5421.54     5320.18    136.01 o 
   4  10  20      271.08      334.24     66.49 o 
   5  10  20     7236.23     6954.32    157.56 o 
   6  10  20       94.34      116.78     67.94 o 
   7  10  20     4687.16     4452.46    213.75 o 
   8  10  20      534.90      387.24     71.14 o 
   9  10  20      119.57       89.88     67.35 o 
  10  10  20      286.86      369.33     76.95 o 
  11  10  20       38.47      -15.68     83.66 o 
  12  10  20       70.79      -11.91     82.38 o 
  13  10  20     2176.92     2283.45    164.73 o 
  14  10  20      146.46       41.23     87.58 o 
  15  10  20      103.84      122.57    101.94 o 
  16  10  20      660.83      798.55    118.15 o 
   1  11  20    11865.70    11974.94    310.26 o 
   2  11  20      400.66      305.59     71.15 o 
   3  11  20     2537.26     2264.51    103.53 o 
   4  11  20      398.28      334.56     70.08 o 
   5  11  20     1080.61      750.97    108.94 o 
   6  11  20      652.50      550.06     79.29 o 
   7  11  20       22.88       65.54     71.30 o 
   8  11  20     2181.98     1933.79    114.02 o 
   9  11  20     1419.25     1390.69    105.26 o 
  10  11  20     1803.44     1733.50    113.09 o 
  11  11  20      983.50      755.36    101.12 o 
  12  11  20     3994.82     3788.15    151.87 o 
  13  11  20      128.91       73.42     94.46 o 
  14  11  20     2880.19     3219.22    159.41 o 
  15  11  20      570.51      427.28    181.42 o 
   0  12  20       15.92        2.93     91.92 o 
   1  12  20      328.44      258.96     75.45 o 
   2  12  20        8.40       58.21     74.87 o 
   3  12  20     2096.81     2178.98    127.55 o 
   4  12  20        6.31      -61.23     61.23 o 
   5  12  20      667.61      548.84     84.85 o 
   6  12  20      166.31      229.60     91.21 o 
   7  12  20       97.74      138.10     78.17 o 
   8  12  20     2337.79     2619.77    136.33 o 
   9  12  20       11.86      -81.17     81.17 o 
  10  12  20      169.00      123.97     73.23 o 
  11  12  20      201.22       61.90     90.58 o 
  12  12  20      396.54      425.40     94.21 o 
  13  12  20      722.66      661.75    111.11 o 
  14  12  20        1.31      -67.94    150.21 o 
   1  13  20      496.99      466.98     81.01 o 
   2  13  20      736.01      804.61     94.88 o 
   3  13  20      953.64     1092.20    100.65 o 
   4  13  20      903.73      953.52    142.26 o 
   5  13  20      750.85      756.73     96.53 o 
   6  13  20     3312.47     3446.97    140.40 o 
   7  13  20     3417.64     3275.25    149.87 o 
   8  13  20     4346.29     4171.21    165.68 o 
   9  13  20     3081.60     2963.48    146.92 o 
  10  13  20     3609.97     3610.79    161.23 o 
  11  13  20     1450.98     1553.08    141.63 o 
  12  13  20     1095.19     1130.95    136.66 o 
   0  14  20      996.01      940.17    122.45 o 
   1  14  20      288.44      346.25     73.56 o 
   2  14  20     2608.71     2396.75    141.15 o 
   3  14  20     1391.75     1438.78    123.50 o 
   4  14  20      321.71      326.20    105.69 o 
   5  14  20      354.32      350.57     98.82 o 
   6  14  20       64.04       80.20     69.50 o 
   7  14  20       62.94       79.77     82.24 o 
   8  14  20      139.51      116.32     88.31 o 
   9  14  20     1020.18     1083.46    111.81 o 
  10  14  20      587.66      548.60    330.95 o 
   1  15  20      755.58      747.18     91.42 o 
   2  15  20      752.10      690.91     99.10 o 
   3  15  20     1048.93      914.93    105.00 o 
   4  15  20      689.57      790.02    120.92 o 
   5  15  20     1460.29     1716.49    145.51 o 
   6  15  20      494.76      368.51    114.71 o 
   7  15  20      807.67      979.81    246.75 o 
   1   1  21    12949.60    13811.13    170.97 o 
   2   1  21       46.10      112.76     39.24 o 
   3   1  21     3316.98     3682.50     93.97 o 
   4   1  21       31.17      119.74     39.47 o 
   5   1  21     6572.02     6662.51    119.20 o 
   6   1  21     6114.99     6242.54    120.43 o 
   7   1  21     1591.18     1580.63     78.08 o 
   8   1  21       14.05      -22.06     54.75 o 
   9   1  21      814.82      824.74     85.56 o 
  10   1  21      828.31      830.30     93.17 o 
  11   1  21      235.86      253.60     79.89 o 
  12   1  21      129.24       78.71     77.88 o 
  13   1  21      581.92      473.88    104.50 o 
  14   1  21      755.18      612.09    115.99 o 
  15   1  21       20.18      101.81    105.75 o 
  16   1  21      386.48      294.48    115.16 o 
  17   1  21      749.45      695.56    131.31 o 
  18   1  21      218.97      199.28    121.20 o 
  19   1  21     1239.85     1235.35    157.49 o 
  20   1  21      240.42      236.98    135.78 o 
   0   2  21    22123.31    23203.48    420.67 o 
   1   2  21      493.20      539.33     49.93 o 
   2   2  21    22065.22    22034.95    262.68 o 
   3   2  21      879.81      937.01     53.35 o 
   4   2  21    16538.82    16488.03    205.60 o 
   5   2  21      357.22      348.12     47.62 o 
   6   2  21     5222.64     5338.00    111.50 o 
   7   2  21      824.47      796.02     65.85 o 
   8   2  21     4316.29     4265.31    105.76 o 
   9   2  21     3207.43     3380.92    105.59 o 
  10   2  21     5285.28     5224.72    151.60 o 
  11   2  21     6526.30     6489.79    170.07 o 
  12   2  21      334.56      503.78     90.36 o 
  13   2  21     7413.27     6735.54    208.59 o 
  14   2  21      965.53      753.80    121.39 o 
  15   2  21     4880.09     4790.08    205.41 o 
  16   2  21      105.38       38.53    105.42 o 
  17   2  21      437.15      403.62    121.10 o 
  18   2  21      473.44      502.87    131.30 o 
  19   2  21      105.50      162.52    124.36 o 
  20   2  21      775.76      697.91    185.65 o 
   1   3  21     7737.04     7739.29    145.41 o 
   2   3  21      667.84      665.83     53.92 o 
   3   3  21     8367.10     8230.35    128.35 o 
   4   3  21       39.79      -10.62     39.04 o 
   5   3  21     9856.72     9606.07    152.28 o 
   6   3  21     2931.43     2885.34     86.52 o 
   7   3  21     5723.01     5658.68    118.53 o 
   8   3  21     1402.39     1420.58     80.16 o 
   9   3  21     1944.24     2114.98     89.69 o 
  10   3  21     1571.96     1522.20     85.56 o 
  11   3  21      131.47      158.78     64.23 o 
  12   3  21     1636.19     1401.41     96.88 o 
  13   3  21       38.87       23.46     75.87 o 
  14   3  21      917.21      963.48    108.70 o 
  15   3  21        6.09      -95.65     95.65 o 
  16   3  21     1010.56      999.13    139.02 o 
  17   3  21       18.29      102.50    111.38 o 
  18   3  21      345.51      195.21    121.85 o 
  19   3  21     1410.39     1223.60    174.73 o 
  20   3  21       30.38     -135.95    156.78 o 
   0   4  21      644.78      485.24     92.27 o 
   1   4  21       92.94       71.93     46.32 o 
   2   4  21      219.61      209.62     53.55 o 
   3   4  21      600.14      565.42     54.75 o 
   4   4  21       16.71       -2.41     43.54 o 
   5   4  21      441.75      385.58     50.34 o 
   6   4  21     1096.94     1153.63     64.52 o 
   7   4  21     5526.37     5136.58    124.78 o 
   8   4  21     5138.53     5127.86    123.55 o 
   9   4  21     2138.07     2137.38     96.60 o 
  10   4  21     1613.16     1483.61     88.35 o 
  11   4  21     1359.86     1400.83     88.04 o 
  12   4  21      305.95      271.67     69.45 o 
  13   4  21      485.40      622.00     80.27 o 
  14   4  21       10.02      -63.46     77.16 o 
  15   4  21     3414.44     3586.14    166.99 o 
  16   4  21       14.43       41.77    107.74 o 
  17   4  21     2862.94     2920.36    182.34 o 
  18   4  21      159.80      141.53    137.78 o 
  19   4  21      752.59      646.71    203.66 o 
  20   4  21      161.01     -169.15    169.15 o 
   1   5  21     6137.46     6182.08    128.19 o 
   2   5  21       23.59      -11.75     44.14 o 
   3   5  21     1617.59     1610.57     72.77 o 
   4   5  21      162.19      124.98     49.90 o 
   5   5  21     1195.03     1119.58     68.88 o 
   6   5  21     2012.77     2004.38     86.03 o 
   7   5  21      175.15      171.27     58.40 o 
   8   5  21      659.88      699.23     80.56 o 
   9   5  21       56.52       24.56     54.87 o 
  10   5  21     1360.44     1164.86     89.27 o 
  11   5  21      188.13      197.14     67.24 o 
  12   5  21       20.96      112.23     66.16 o 
  13   5  21       44.19       14.36     68.96 o 
  14   5  21      547.11      431.66     80.74 o 
  15   5  21       45.50       86.42     81.39 o 
  16   5  21     2626.79     2725.31    158.15 o 
  17   5  21      989.55      671.24    134.11 o 
  18   5  21     1444.31     1521.90    161.57 o 
  19   5  21      224.64      172.04    156.26 o 
   0   6  21       49.15      167.19     70.59 o 
   1   6  21      215.41      198.90     51.33 o 
   2   6  21     2903.03     2892.61     95.46 o 
   3   6  21      250.00      306.78     55.54 o 
   4   6  21     2628.11     2568.60     92.89 o 
   5   6  21     4859.43     4551.53    123.11 o 
   6   6  21     1553.35     1592.13     86.94 o 
   7   6  21     3022.57     3188.67    118.90 o 
   8   6  21     7207.73     7018.25    155.07 o 
   9   6  21     2711.20     2734.55    111.94 o 
  10   6  21     3709.78     3836.72    132.81 o 
  11   6  21      873.27      802.89     80.28 o 
  12   6  21     1117.76     1197.92     92.52 o 
  13   6  21      188.28      206.98     72.07 o 
  14   6  21      502.25      322.10     83.68 o 
  15   6  21      253.13      298.36     77.31 o 
  16   6  21     1301.23      994.02    101.47 o 
  17   6  21     1958.65     2147.86    140.36 o 
  18   6  21     1103.93      905.50    160.19 o 
  19   6  21     1935.35     1849.32    211.49 o 
   1   7  21     6822.29     6954.93    134.90 o 
   2   7  21      298.38      290.43     58.34 o 
   3   7  21     6973.68     6598.56    165.62 o 
   4   7  21      231.35      203.58     58.29 o 
   5   7  21     4245.79     4084.41    125.09 o 
   6   7  21       59.06       10.15     53.17 o 
   7   7  21     2103.93     2095.06     97.22 o 
   8   7  21     1254.85     1159.23     82.74 o 
   9   7  21       22.86      -57.65     57.65 o 
  10   7  21     6404.90     6212.52    194.75 o 
  11   7  21      105.90       89.46     76.16 o 
  12   7  21    13653.30    13132.61    311.29 o 
  13   7  21      272.34      325.01     77.42 o 
  14   7  21     9169.34     9228.89    209.96 o 
  15   7  21      380.27      256.14     96.50 o 
  16   7  21     3778.23     3571.27    211.47 o 
  17   7  21        4.68        0.98     90.49 o 
  18   7  21     1473.89     1404.17    155.46 o 
   0   8  21       46.90       56.11     72.69 o 
   1   8  21      994.65      963.78     67.94 o 
   2   8  21     1509.88     1407.91     84.70 o 
   3   8  21     7893.06     7756.23    188.29 o 
   4   8  21       60.57      115.31     58.75 o 
   5   8  21     2411.06     2099.31     99.41 o 
   6   8  21      439.81      372.53     74.33 o 
   7   8  21     1077.75     1036.69     82.65 o 
   8   8  21      847.07      680.77     75.64 o 
   9   8  21     2318.61     2233.21    105.70 o 
  10   8  21      992.69     1073.96     91.88 o 
  11   8  21     5338.60     5228.11    160.61 o 
  12   8  21       42.34      -66.30     66.30 o 
  13   8  21     2666.74     2498.34    134.04 o 
  14   8  21      142.77      -29.30     76.85 o 
  15   8  21     1381.93     1234.52    111.04 o 
  16   8  21      655.67      492.96    105.24 o 
  17   8  21     2021.60     2243.46    145.38 o 
  18   8  21     1018.29     1167.60    233.77 o 
   1   9  21     1067.11     1138.35     77.64 o 
   2   9  21      444.86      458.60     68.27 o 
   3   9  21      331.67      225.19     65.36 o 
   4   9  21     1892.61     1689.35     93.15 o 
   5   9  21      220.13      206.84     64.83 o 
   6   9  21      648.55      623.53     84.76 o 
   7   9  21      738.31      738.45     85.07 o 
   8   9  21     2121.03     1952.54    101.18 o 
   9   9  21     1095.52     1108.38     88.50 o 
  10   9  21     2559.67     2304.19    111.98 o 
  11   9  21      297.27      247.92     83.89 o 
  12   9  21     3560.43     3676.12    155.56 o 
  13   9  21      431.42      242.86     89.81 o 
  14   9  21     2147.91     2171.81    128.28 o 
  15   9  21        1.50      -20.02     88.65 o 
  16   9  21     4600.55     4779.82    244.44 o 
  17   9  21        5.23      -65.84    106.01 o 
   0  10  21     6158.02     6115.56    394.77 o 
   1  10  21        0.89      -60.07     60.07 o 
   2  10  21     4126.89     3779.46    126.09 o 
   3  10  21     1088.31     1031.38     82.69 o 
   4  10  21       46.04      102.78     63.69 o 
   5  10  21      241.59      204.23     66.64 o 
   6  10  21      592.44      661.23     81.92 o 
   7  10  21       22.62        5.20     52.38 o 
   8  10  21     2253.97     2339.71    115.68 o 
   9  10  21      203.14      130.92     76.24 o 
  10  10  21     2302.96     2243.84    116.07 o 
  11  10  21     1098.47     1284.39    106.09 o 
  12  10  21       84.87      -12.26     85.87 o 
  13  10  21     2285.29     2113.48    126.79 o 
  14  10  21       49.67        0.32     86.39 o 
  15  10  21     1377.91     1127.82    130.99 o 
  16  10  21      577.79      397.73    150.44 o 
   1  11  21      512.95      448.44     78.13 o 
   2  11  21     4249.88     4315.10    142.69 o 
   3  11  21     3271.84     3195.09    129.93 o 
   4  11  21     5940.96     5953.86    153.35 o 
   5  11  21      506.90      569.57     83.23 o 
   6  11  21     4006.88     4153.45    155.19 o 
   7  11  21      325.44      277.33     83.79 o 
   8  11  21     4775.65     4808.08    177.10 o 
   9  11  21     1949.71     1959.74    117.77 o 
  10  11  21     3566.52     3764.56    159.28 o 
  11  11  21      328.43      298.16     89.02 o 
  12  11  21      425.55      381.39     89.76 o 
  13  11  21       69.01       -0.84     87.34 o 
  14  11  21      563.62      352.19    106.66 o 
   0  12  21     2859.60     2800.74    197.27 o 
   1  12  21        0.32      -73.57     73.57 o 
   2  12  21     1886.10     1834.61    136.50 o 
   3  12  21      191.01      214.99     80.52 o 
   4  12  21       26.26      101.74     76.00 o 
   5  12  21       33.21       59.80     65.29 o 
   6  12  21      209.06      261.28     83.68 o 
   7  12  21     1277.29     1262.60    103.66 o 
   8  12  21     3030.00     3034.54    144.94 o 
   9  12  21     3358.36     3067.70    148.74 o 
  10  12  21     4237.70     4171.27    183.38 o 
  11  12  21     4018.52     3892.74    169.66 o 
  12  12  21      778.18      697.79    114.52 o 
  13  12  21     7005.39     7516.14    287.60 o 
   1  13  21     1054.41     1004.08     91.76 o 
   2  13  21     3159.95     3118.56    141.03 o 
   3  13  21      683.81      736.23    105.90 o 
   4  13  21     3512.46     3610.13    170.40 o 
   5  13  21      148.19       19.17     82.82 o 
   6  13  21     3450.18     3630.24    147.72 o 
   7  13  21     1080.79     1117.50    146.38 o 
   8  13  21     3021.11     3047.34    150.85 o 
   9  13  21     1921.79     1790.73    128.03 o 
  10  13  21      407.61      279.78    144.63 o 
  11  13  21      209.15       -3.70    102.23 o 
   0  14  21    10894.36    11083.81    340.54 o 
   1  14  21      394.31      288.93     86.31 o 
   2  14  21     8266.63     8565.87    201.17 o 
   3  14  21      285.22      203.64    100.39 o 
   4  14  21      732.36      637.79    110.45 o 
   5  14  21       92.95      -10.10    100.74 o 
   6  14  21      124.79      159.71    105.70 o 
   7  14  21       28.12      -52.03     90.16 o 
   8  14  21       51.84      105.89     91.75 o 
   9  14  21       14.29      -35.26    109.21 o 
   1  15  21     2060.76     2028.48    124.00 o 
   2  15  21     1075.02     1105.11    115.76 o 
   3  15  21      421.56      439.09    145.42 o 
   4  15  21      254.90      369.90    110.26 o 
   5  15  21       24.71       11.05    160.54 o 
   0   0  22     1178.23     1203.61    106.75 o 
   1   0  22        1.69       49.32     49.33 o 
   2   0  22     3684.10     4042.50    123.97 o 
   3   0  22      141.68      188.21     72.17 o 
   4   0  22     7373.63     7286.05    227.24 o 
   5   0  22     1673.17     1459.65    145.70 o 
   6   0  22    16670.27    16799.76    388.80 o 
   7   0  22       55.44       55.48     86.41 o 
   8   0  22    12259.47    13125.62    378.65 o 
   9   0  22      358.00      432.95    104.50 o 
  10   0  22     9866.73    10394.37    303.36 o 
  11   0  22     1502.09     1585.26    181.25 o 
  12   0  22      886.17      720.41    160.48 o 
  13   0  22     9975.24     9554.25    378.13 o 
  14   0  22     1235.94     1294.96    188.13 o 
  15   0  22     5112.92     5255.87    428.82 o 
  16   0  22     2001.51     2267.29    239.80 o 
  17   0  22      270.36      202.68    172.50 o 
  18   0  22      232.66      -71.81    172.52 o 
  19   0  22       64.12      156.01    186.42 o 
  20   0  22     3314.36     3654.12    486.74 o 
   1   1  22     9267.15     9664.40    143.36 o 
   2   1  22    13378.32    13458.56    178.35 o 
   3   1  22    10650.38    10540.81    158.90 o 
   4   1  22     7903.18     7727.57    134.82 o 
   5   1  22     7269.35     7109.52    125.06 o 
   6   1  22     2684.69     2635.10     93.10 o 
   7   1  22    15290.53    15521.98    261.16 o 
   8   1  22      488.47      352.12     71.92 o 
   9   1  22    17705.14    17801.76    311.36 o 
  10   1  22     4369.17     4574.26    164.35 o 
  11   1  22     8408.60     7985.68    270.72 o 
  12   1  22    10976.84    11081.03    247.97 o 
  13   1  22      198.40      152.77    100.82 o 
  14   1  22     8454.64     8449.51    257.67 o 
  15   1  22      375.19      267.33    112.11 o 
  16   1  22      912.08      865.99    146.69 o 
  17   1  22     1099.22     1024.31    141.81 o 
  18   1  22      138.72      180.67    128.00 o 
  19   1  22     1889.47     1593.30    169.62 o 
  20   1  22     3104.47     3262.08    245.68 o 
   0   2  22     4309.14     4301.96    138.94 o 
   1   2  22      131.90      190.59     47.76 o 
   2   2  22     1013.15     1028.61     61.48 o 
   3   2  22     4433.39     4202.04     92.69 o 
   4   2  22     2234.31     2299.70     77.66 o 
   5   2  22     2161.02     2151.72     77.52 o 
   6   2  22     1758.33     1838.73     75.43 o 
   7   2  22       91.53      119.14     56.60 o 
   8   2  22     8051.88     8017.32    160.55 o 
   9   2  22     2761.35     2797.13    126.34 o 
  10   2  22     6330.12     6309.48    232.77 o 
  11   2  22     6678.12     6906.21    192.90 o 
  12   2  22     1983.48     2025.41    128.16 o 
  13   2  22     8774.60     8595.46    220.99 o 
  14   2  22      852.55      811.83    123.92 o 
  15   2  22     1572.56     1664.95    149.54 o 
  16   2  22     3449.34     3511.63    192.44 o 
  17   2  22      813.99      812.65    136.46 o 
  18   2  22      930.53      656.36    157.22 o 
  19   2  22      191.14      283.62    129.24 o 
  20   2  22      952.14      591.50    204.45 o 
   1   3  22    30767.07    30514.18    413.56 o 
   2   3  22     7810.27     7788.97    147.43 o 
   3   3  22     9355.39     9043.77    141.64 o 
   4   3  22     9693.95     9602.38    149.57 o 
   5   3  22     3457.10     3272.64     95.90 o 
   6   3  22    10662.51    10604.84    159.84 o 
   7   3  22     3642.62     3410.65    100.80 o 
   8   3  22      264.21      160.24     58.67 o 
   9   3  22      699.92      713.83     69.77 o 
  10   3  22     3191.58     3138.34    110.00 o 
  11   3  22      340.24      318.53     64.62 o 
  12   3  22     5530.46     5588.98    168.63 o 
  13   3  22     1307.73     1316.01    115.61 o 
  14   3  22     7013.65     6870.43    210.37 o 
  15   3  22      677.42      682.16    121.80 o 
  16   3  22     1244.75     1372.34    143.43 o 
  17   3  22      501.16      486.73    126.94 o 
  18   3  22       21.96       -5.80    115.64 o 
  19   3  22      107.99       38.86    167.10 o 
  20   3  22      908.40      668.47    204.07 o 
   0   4  22    33733.57    33945.11    652.02 o 
   1   4  22      565.24      573.45     57.47 o 
   2   4  22    31499.13    31316.48    352.25 o 
   3   4  22     7911.10     7742.72    137.50 o 
   4   4  22     6694.75     6963.98    138.12 o 
   5   4  22     3328.58     3139.32     95.53 o 
   6   4  22       17.16       24.83     47.25 o 
   7   4  22     1685.77     1774.10     84.61 o 
   8   4  22      231.02      208.51     58.56 o 
   9   4  22     2286.38     2106.48     92.54 o 
  10   4  22     2011.36     1926.30     93.69 o 
  11   4  22      405.15      375.61     71.99 o 
  12   4  22       11.33       88.06     59.61 o 
  13   4  22       13.98       13.86     75.90 o 
  14   4  22     2007.41     1883.39    131.70 o 
  15   4  22       44.93      -21.01     92.77 o 
  16   4  22     3471.07     3821.27    199.24 o 
  17   4  22       23.16       85.83    119.78 o 
  18   4  22     2111.60     2208.55    198.88 o 
  19   4  22      292.30      527.40    196.90 o 
   1   5  22    25346.47    25309.36    330.61 o 
   2   5  22      897.02      803.99     67.68 o 
   3   5  22    14317.04    13987.72    208.08 o 
   4   5  22     5295.66     5167.95    121.37 o 
   5   5  22    10781.31    10679.11    177.12 o 
   6   5  22     6292.31     6228.18    142.89 o 
   7   5  22      477.33      402.77     65.72 o 
   8   5  22     4653.65     4555.29    137.39 o 
   9   5  22      450.53      437.16     66.60 o 
  10   5  22       49.89       59.67     59.84 o 
  11   5  22      158.29       35.29     65.58 o 
  12   5  22      404.65      358.51     74.40 o 
  13   5  22      265.76      279.52     75.36 o 
  14   5  22       11.70       91.44     73.73 o 
  15   5  22      118.80      116.14     88.74 o 
  16   5  22        7.58       19.81    111.08 o 
  17   5  22       18.79       85.90    122.46 o 
  18   5  22     2521.98     2660.58    307.16 o 
  19   5  22       19.75      -22.70    153.84 o 
   0   6  22     6527.43     6321.31    221.76 o 
   1   6  22      404.57      411.07     57.11 o 
   2   6  22     8938.41     8458.64    163.48 o 
   3   6  22     6161.57     5916.58    143.81 o 
   4   6  22       21.55       43.83     55.16 o 
   5   6  22     6470.90     6474.27    147.62 o 
   6   6  22     7732.46     7606.62    161.42 o 
   7   6  22     6780.83     6575.63    160.07 o 
   8   6  22     6743.25     6421.83    159.00 o 
   9   6  22     6808.10     6398.16    181.75 o 
  10   6  22     3916.34     3930.95    131.88 o 
  11   6  22     3768.64     3894.53    139.38 o 
  12   6  22     1045.11     1011.17     95.18 o 
  13   6  22      918.42      943.95     95.17 o 
  14   6  22        7.25      -72.89     72.89 o 
  15   6  22     2231.18     2370.09    117.21 o 
  16   6  22     1330.30     1287.83    124.06 o 
  17   6  22     6320.69     6169.09    322.49 o 
  18   6  22     2617.15     2944.62    389.25 o 
   1   7  22       92.28       18.99     52.64 o 
   2   7  22     7552.07     7529.75    149.34 o 
   3   7  22     1141.42     1073.85     81.67 o 
   4   7  22     9355.94     9247.31    178.99 o 
   5   7  22     5311.14     5114.94    129.30 o 
   6   7  22     4283.91     4045.28    122.44 o 
   7   7  22     4685.27     4541.08    133.49 o 
   8   7  22     2245.79     2129.74    101.52 o 
   9   7  22     6880.29     6542.95    158.44 o 
  10   7  22       89.74      106.34     66.66 o 
  11   7  22     3584.83     3283.90    127.26 o 
  12   7  22     2117.23     1973.62    108.57 o 
  13   7  22      167.42      148.10     71.80 o 
  14   7  22      334.42      313.75     85.16 o 
  15   7  22       22.18      -50.69     85.66 o 
  16   7  22       44.53       33.90     84.45 o 
  17   7  22     1440.76     1516.39    183.72 o 
  18   7  22      905.63      452.38    247.47 o 
   0   8  22     1932.85     1969.07    153.84 o 
   1   8  22      360.44      274.89     60.38 o 
   2   8  22      567.67      440.38     68.41 o 
   3   8  22     1766.43     1713.67     92.59 o 
   4   8  22     1168.57     1107.13     81.47 o 
   5   8  22      813.78      823.94     76.32 o 
   6   8  22     3399.21     3395.20    121.71 o 
   7   8  22        1.56       47.02     62.64 o 
   8   8  22     3554.17     3371.63    124.14 o 
   9   8  22     1233.79     1186.86     90.75 o 
  10   8  22     4205.47     3888.87    136.87 o 
  11   8  22     2383.45     2388.64    116.43 o 
  12   8  22      983.89      959.95     96.83 o 
  13   8  22     4932.89     4549.68    152.44 o 
  14   8  22       85.24      -29.64     64.67 o 
  15   8  22     1610.02     1623.14    123.69 o 
  16   8  22     1719.62     1505.48    127.55 o 
  17   8  22     1098.41     1206.50    135.31 o 
   1   9  22      251.52      267.83     71.29 o 
   2   9  22      211.46      231.98     65.74 o 
   3   9  22     2082.35     1935.56     98.92 o 
   4   9  22     4773.76     4569.64    136.56 o 
   5   9  22     1565.54     1478.13     92.69 o 
   6   9  22     2120.98     1785.86    104.86 o 
   7   9  22     1439.09     1354.89    125.84 o 
   8   9  22      428.11      477.08     81.30 o 
   9   9  22      251.75      241.45     74.89 o 
  10   9  22     6655.03     6422.40    252.60 o 
  11   9  22      483.46      470.36     84.03 o 
  12   9  22    10207.38    10271.09    252.14 o 
  13   9  22        7.61       20.31     88.90 o 
  14   9  22     7601.75     8333.08    279.93 o 
  15   9  22     1140.54     1211.62    128.81 o 
  16   9  22     3237.93     3274.51    234.34 o 
   0  10  22     2282.65     2194.51    154.41 o 
   1  10  22      115.44       66.57     68.94 o 
   2  10  22      845.04      828.52     96.40 o 
   3  10  22       73.58       20.31     64.76 o 
   4  10  22        8.10      -60.02     62.57 o 
   5  10  22     1169.99     1042.23     86.90 o 
   6  10  22     1957.05     2109.86    114.47 o 
   7  10  22     1718.15     1660.77    113.53 o 
   8  10  22     1676.53     1669.13    108.70 o 
   9  10  22     8428.38     8305.12    196.34 o 
  10  10  22     1255.10     1259.26    104.79 o 
  11  10  22    10361.01    10027.30    277.01 o 
  12  10  22        6.03       17.11     84.32 o 
  13  10  22    10790.65    11320.17    286.57 o 
  14  10  22       11.56       75.20     95.95 o 
  15  10  22    11256.87    12296.65    302.48 o 
   1  11  22     2571.66     2547.83    123.75 o 
   2  11  22      275.49      231.53     80.88 o 
   3  11  22        3.54      -21.71     69.20 o 
   4  11  22     1004.86      878.30     86.79 o 
   5  11  22     1359.71     1253.02    101.69 o 
   6  11  22       48.49      -63.20     74.65 o 
   7  11  22     3019.46     3215.81    147.34 o 
   8  11  22      178.07       90.09     52.81 o 
   9  11  22      658.14      490.14     94.84 o 
  10  11  22     1084.20     1144.09    111.12 o 
  11  11  22     1559.21     1633.65    124.55 o 
  12  11  22     2828.99     2865.20    144.79 o 
  13  11  22       12.41      -79.49     86.31 o 
  14  11  22     4224.38     4310.10    211.00 o 
   0  12  22     4501.73     4624.32    235.11 o 
   1  12  22      380.45      319.42     74.63 o 
   2  12  22      452.03      376.45     87.61 o 
   3  12  22      592.97      832.01    110.19 o 
   4  12  22      346.32      217.54     79.23 o 
   5  12  22      515.36      537.15     87.19 o 
   6  12  22      867.78      892.99    103.09 o 
   7  12  22     1717.19     1653.58    113.62 o 
   8  12  22     3908.55     3640.87    151.05 o 
   9  12  22       40.31        6.56     77.01 o 
  10  12  22     2027.40     1855.43    138.60 o 
  11  12  22       58.40      -91.25     91.25 o 
  12  12  22      390.19      420.91    110.60 o 
   1  13  22      992.52      908.70    134.29 o 
   2  13  22     2489.62     2485.29    143.08 o 
   3  13  22      455.99      437.24     93.36 o 
   4  13  22     2663.67     2648.82    164.61 o 
   5  13  22       45.09        7.53    125.06 o 
   6  13  22     1778.80     1663.79    122.19 o 
   7  13  22       26.43      -15.39    107.80 o 
   8  13  22      592.87      545.05    102.85 o 
   9  13  22      390.21      420.49    100.02 o 
  10  13  22       97.69       73.79    106.05 o 
   0  14  22     3933.44     4364.91    215.61 o 
   1  14  22      130.20       44.97     88.22 o 
   2  14  22     1741.74     1908.01    122.75 o 
   3  14  22     1547.20     1556.08    131.50 o 
   4  14  22      144.11      281.68    105.66 o 
   5  14  22     3088.47     3142.99    202.16 o 
   6  14  22      142.94      121.39    118.84 o 
   7  14  22     3842.13     3679.19    261.47 o 
   8  14  22      880.47      608.75    257.80 o 
   1  15  22     4134.23     4650.26    192.48 o 
   2  15  22      278.60       91.20    116.06 o 
   3  15  22     1151.51     1193.67    129.77 o 
   1   1  23     8713.09     8795.68    138.49 o 
   2   1  23     2632.20     2765.33     83.53 o 
   3   1  23    10667.46    10692.49    183.57 o 
   4   1  23     1096.47     1127.95     82.57 o 
   5   1  23    19503.34    19105.38    269.38 o 
   6   1  23      544.38      452.42     62.35 o 
   7   1  23    10146.77    10134.08    215.32 o 
   8   1  23      594.21      680.15     79.75 o 
   9   1  23     6035.42     5791.77    168.12 o 
  10   1  23      704.43      893.20     99.06 o 
  11   1  23     4168.28     4133.82    164.90 o 
  12   1  23     1920.01     2116.84    147.59 o 
  13   1  23      291.97      197.97    105.23 o 
  14   1  23      741.63      956.51    130.62 o 
  15   1  23        1.60       22.01    112.93 o 
  16   1  23      506.58      623.03    133.75 o 
  17   1  23      248.51      176.74    122.73 o 
  18   1  23      110.18      -36.32    120.92 o 
  19   1  23      744.18      920.03    163.59 o 
   0   2  23     2068.57     2221.79    191.61 o 
   1   2  23      476.71      548.74     55.22 o 
   2   2  23     1734.92     1920.81     73.21 o 
   3   2  23      288.04      231.59     40.11 o 
   4   2  23      150.81      161.28     45.70 o 
   5   2  23     6194.46     6130.14    119.83 o 
   6   2  23      163.79      213.92     49.38 o 
   7   2  23     2316.44     2493.66     99.63 o 
   8   2  23       37.09       68.75     62.54 o 
   9   2  23     5158.87     4728.23    151.42 o 
  10   2  23      325.69      242.67     78.44 o 
  11   2  23       98.13      131.20     79.90 o 
  12   2  23      157.27      221.71     90.56 o 
  13   2  23       55.88        9.19     97.42 o 
  14   2  23      163.80      168.08    106.18 o 
  15   2  23      556.57      262.19    119.05 o 
  16   2  23      181.92      161.23    118.49 o 
  17   2  23      291.31      256.25    124.50 o 
  18   2  23      135.35      -33.54    127.87 o 
  19   2  23      389.11      419.82    148.08 o 
   1   3  23    18032.54    18727.84    249.68 o 
   2   3  23      154.58      111.16     45.98 o 
   3   3  23     7348.95     7317.69    134.42 o 
   4   3  23      926.34      969.84     62.03 o 
   5   3  23     7022.71     6864.34    128.43 o 
   6   3  23       26.83       21.02     46.94 o 
   7   3  23     3099.87     3046.62     98.59 o 
   8   3  23      776.58      841.71     78.49 o 
   9   3  23      230.76      224.20     63.98 o 
  10   3  23      125.15       79.63     69.09 o 
  11   3  23      426.25      278.08     75.17 o 
  12   3  23      690.29      701.46    101.90 o 
  13   3  23      150.77      110.58     90.62 o 
  14   3  23     1028.62     1200.61    133.01 o 
  15   3  23      104.41      140.34    111.69 o 
  16   3  23      920.32     1011.64    140.92 o 
  17   3  23      513.87      565.67    130.06 o 
  18   3  23      429.13      479.23    135.44 o 
  19   3  23     1477.90     1335.57    204.70 o 
   0   4  23     4141.71     4269.74    167.24 o 
   1   4  23      701.08      676.59     60.06 o 
   2   4  23      913.00      922.10     64.50 o 
   3   4  23      297.30      334.90     54.08 o 
   4   4  23        5.59      -42.05     49.55 o 
   5   4  23     8753.38     8874.19    161.50 o 
   6   4  23        5.47       -8.06     47.21 o 
   7   4  23     7192.28     7120.84    148.31 o 
   8   4  23      208.19      176.56     61.09 o 
   9   4  23     1676.82     1672.49     88.83 o 
  10   4  23       40.70      134.69     60.54 o 
  11   4  23     2167.12     2185.56    107.22 o 
  12   4  23      929.75      893.88    103.15 o 
  13   4  23     2230.15     2455.16    141.67 o 
  14   4  23       40.36       15.47     91.07 o 
  15   4  23     3994.12     3949.50    198.15 o 
  16   4  23        0.88      -61.19    123.19 o 
  17   4  23     3267.00     3054.25    190.81 o 
  18   4  23      224.35       34.08    161.19 o 
  19   4  23      987.34      720.97    304.10 o 
   1   5  23     2529.24     2444.84     89.30 o 
   2   5  23      822.63      882.62     65.57 o 
   3   5  23       24.88       66.15     53.10 o 
   4   5  23        7.49        6.41     52.91 o 
   5   5  23     4603.22     4520.02    131.01 o 
   6   5  23      321.47      168.61     62.55 o 
   7   5  23     7025.39     6905.59    164.50 o 
   8   5  23        0.85       30.47     60.18 o 
   9   5  23     4055.81     4145.88    148.31 o 
  10   5  23        4.73        0.63     60.50 o 
  11   5  23      918.41      788.09     76.50 o 
  12   5  23      382.19      371.87     78.67 o 
  13   5  23      152.74      123.61     77.67 o 
  14   5  23      500.86      575.66    107.06 o 
  15   5  23       14.41        8.07     98.51 o 
  16   5  23        4.87        0.52    112.65 o 
  17   5  23      734.89      707.89    160.38 o 
  18   5  23      274.96       11.32    140.98 o 
   0   6  23      172.88      118.68     81.84 o 
   1   6  23       65.04        6.10     52.57 o 
   2   6  23      470.00      390.94     64.29 o 
   3   6  23       36.44       62.47     53.98 o 
   4   6  23      808.22      723.16     73.56 o 
   5   6  23      169.37      187.41     62.18 o 
   6   6  23       89.71       96.38     61.83 o 
   7   6  23      318.14      233.09     70.08 o 
   8   6  23       14.51       37.17     67.93 o 
   9   6  23     1020.78     1100.74    102.13 o 
  10   6  23      213.54      189.03     69.94 o 
  11   6  23     4955.61     4892.28    149.80 o 
  12   6  23       57.28      110.26     58.69 o 
  13   6  23     2078.07     1920.90    117.54 o 
  14   6  23      143.78       48.26     80.29 o 
  15   6  23     2235.91     2124.88    134.39 o 
  16   6  23       30.73     -103.77    103.77 o 
  17   6  23      328.82      284.03    139.40 o 
  18   6  23      312.71      509.30    202.33 o 
   1   7  23     1366.52     1441.75     82.88 o 
   2   7  23      340.55      232.37     58.89 o 
   3   7  23     4041.58     4080.05    133.97 o 
   4   7  23       37.32      144.65     62.30 o 
   5   7  23     6676.10     6566.50    155.39 o 
   6   7  23        1.23       68.81     59.01 o 
   7   7  23     3331.83     3268.30    121.89 o 
   8   7  23      547.13      449.41     77.27 o 
   9   7  23     1747.38     1901.06    103.33 o 
  10   7  23      730.62      610.35     81.99 o 
  11   7  23     1596.21     1424.91    100.42 o 
  12   7  23      376.54      343.50     84.46 o 
  13   7  23      130.37      149.24     53.69 o 
  14   7  23      174.16      134.57     81.42 o 
  15   7  23      790.15      898.83    110.46 o 
  16   7  23       33.47      279.72    168.66 o 
  17   7  23     1526.07     1434.64    162.28 o 
   0   8  23       89.60       70.82     90.52 o 
   1   8  23      216.69      176.56     60.64 o 
   2   8  23      403.61      301.35     68.46 o 
   3   8  23        3.75       75.12     61.19 o 
   4   8  23      735.85      688.15     66.59 o 
   5   8  23       54.73      161.27     66.10 o 
   6   8  23     1697.52     1493.60     93.09 o 
   7   8  23     1819.12     1830.22    109.14 o 
   8   8  23     1745.97     1784.21    102.67 o 
   9   8  23    10817.23    10598.53    208.96 o 
  10   8  23      528.40      550.30     82.44 o 
  11   8  23    18071.89    17785.00    349.53 o 
  12   8  23      173.83      112.34     78.51 o 
  13   8  23    13226.80    13061.62    258.54 o 
  14   8  23        2.33       -2.25     53.86 o 
  15   8  23     9064.14     9485.44    247.51 o 
  16   8  23      129.35       76.07    102.75 o 
   1   9  23     3684.99     3908.31    138.40 o 
   2   9  23       61.89      -44.41     61.09 o 
   3   9  23      891.57      865.90     81.87 o 
   4   9  23      363.43      414.32     73.83 o 
   5   9  23        7.24       43.84     76.37 o 
   6   9  23       86.18       -5.32     72.23 o 
   7   9  23      235.68      243.63     76.80 o 
   8   9  23      270.66      230.08     80.85 o 
   9   9  23     2254.31     2148.69    114.30 o 
  10   9  23       42.09      -59.84     73.19 o 
  11   9  23     1463.03     1494.93    104.46 o 
  12   9  23      133.33      150.23     88.15 o 
  13   9  23       31.69      -58.15     80.90 o 
  14   9  23       28.75       -3.12     78.39 o 
  15   9  23     1093.19     1217.01    140.58 o 
  16   9  23       95.34     -246.61    246.61 o 
   0  10  23       58.27      135.82     98.81 o 
   1  10  23     1298.95     1220.12    102.79 o 
   2  10  23       44.18      109.07     70.09 o 
   3  10  23     3469.99     3490.29    129.22 o 
   4  10  23      330.76      355.72     75.06 o 
   5  10  23     1500.03     1497.58     98.85 o 
   6  10  23      317.43      152.81     78.11 o 
   7  10  23     2934.77     2348.58    122.29 o 
   8  10  23        1.15      -74.32     74.32 o 
   9  10  23     1749.19     1625.61    114.28 o 
  10  10  23       72.44       63.34     82.05 o 
  11  10  23       45.60      153.04    108.98 o 
  12  10  23        3.35      189.09    103.82 o 
  13  10  23      591.92      700.10    105.73 o 
  14  10  23       62.52      -83.05     89.76 o 
   1  11  23     3492.28     3493.61    150.70 o 
   2  11  23        2.33      -77.19     77.19 o 
   3  11  23     1085.86     1032.78     94.95 o 
   4  11  23       39.03       69.23     74.95 o 
   5  11  23       18.37      100.05     81.13 o 
   6  11  23      172.40      112.62     83.58 o 
   7  11  23      485.43      467.36     88.71 o 
   8  11  23       16.20       11.70     85.56 o 
   9  11  23     1487.02     1331.80    133.49 o 
  10  11  23      407.52      406.61     92.71 o 
  11  11  23     1599.63     1568.30    125.84 o 
  12  11  23      111.10     -111.65    111.65 o 
  13  11  23       33.85      -20.50     92.80 o 
   0  12  23     4956.27     5091.85    223.48 o 
   1  12  23     1968.11     1884.65    116.88 o 
   2  12  23     1828.87     1746.21    123.83 o 
   3  12  23     9949.80    10041.20    234.65 o 
   4  12  23     1055.15      974.53     97.79 o 
   5  12  23    10418.84    10935.50    246.49 o 
   6  12  23       52.58       22.32     82.58 o 
   7  12  23     6965.37     7252.17    222.03 o 
   8  12  23      328.79      458.19     90.49 o 
   9  12  23     4268.38     4248.32    186.61 o 
  10  12  23      253.46      275.42     99.15 o 
  11  12  23     1785.35     1779.69    142.92 o 
   1  13  23    13431.40    13821.35    277.85 o 
   2  13  23       12.95      -83.58     83.58 o 
   3  13  23     1237.41     1296.77    117.44 o 
   4  13  23      237.58      288.81    111.18 o 
   5  13  23      269.74      150.42    105.97 o 
   6  13  23       28.18      -52.79     84.08 o 
   7  13  23       91.62      112.87     99.47 o 
   8  13  23       10.30      -71.70    145.03 o 
   9  13  23       17.27       -8.72     96.94 o 
   0  14  23       78.65       78.27    111.94 o 
   1  14  23     1024.62     1061.59    105.12 o 
   2  14  23        7.23      -81.50     81.50 o 
   3  14  23     1569.62     1054.40    194.76 o 
   4  14  23        0.03      -24.73    102.04 o 
   5  14  23     1745.38     1954.33    164.95 o 
   6  14  23      111.60      166.53    123.26 o 
   0   0  24    22801.07    23201.92    723.92 o 
   1   0  24     4099.31     4190.41    190.42 o 
   2   0  24      438.95      666.53    100.65 o 
   3   0  24      964.05     1070.48    111.54 o 
   4   0  24     3094.87     2853.65    161.81 o 
   5   0  24     1515.13     1396.94    161.60 o 
   6   0  24     7126.16     7256.84    242.38 o 
   7   0  24        9.66       24.35     99.89 o 
   8   0  24    16002.23    16661.99    404.35 o 
   9   0  24     6227.08     5450.47   1163.67 o 
  10   0  24    12480.84    12826.92    351.36 o 
  11   0  24    11900.44    12069.92    420.24 o 
  12   0  24     2566.48     2905.58    265.25 o 
  13   0  24    13438.22    14018.65    476.80 o 
  14   0  24      854.52     1044.68    190.95 o 
  15   0  24    10946.84    10354.08    422.25 o 
  16   0  24     3531.89     3393.10    285.42 o 
  17   0  24      513.55      618.46    200.06 o 
  18   0  24     1461.82     1685.66    239.34 o 
  19   0  24       60.41       18.60    221.59 o 
   1   1  24     5238.96     5627.58    123.06 o 
   2   1  24      681.76      801.41     60.81 o 
   3   1  24      946.48     1009.42     66.35 o 
   4   1  24     4274.90     4575.14    137.18 o 
   5   1  24     8115.13     8051.53    197.35 o 
   6   1  24     7341.78     7545.13    190.27 o 
   7   1  24    22217.18    22236.45    344.45 o 
   8   1  24     2063.57     1936.85    124.20 o 
   9   1  24    19660.54    20453.28    331.41 o 
  10   1  24       63.03      -38.29     72.73 o 
  11   1  24     5298.78     4904.06    177.73 o 
  12   1  24      674.30      616.16    116.88 o 
  13   1  24       32.89       -5.07     99.95 o 
  14   1  24      952.28     1058.67    136.41 o 
  15   1  24     3003.60     2855.97    179.75 o 
  16   1  24     1896.90     1992.97    170.18 o 
  17   1  24     2393.73     2299.41    179.75 o 
  18   1  24       93.74      100.00    130.76 o 
  19   1  24     4497.49     4564.78    278.64 o 
   0   2  24    17058.52    17024.59    315.25 o 
   1   2  24      127.98      143.05     49.43 o 
   2   2  24     2648.58     2678.80     89.81 o 
   3   2  24      201.83      253.27     59.35 o 
   4   2  24      102.35      203.03     49.68 o 
   5   2  24     2684.06     3060.70    110.45 o 
   6   2  24      471.44      454.98     69.31 o 
   7   2  24       53.88       57.61     50.91 o 
   8   2  24     1770.92     1828.74    127.30 o 
   9   2  24     1134.07     1163.77    105.33 o 
  10   2  24     2867.51     2915.10    143.55 o 
  11   2  24     5685.22     6137.67    222.27 o 
  12   2  24      106.03      194.64     91.01 o 
  13   2  24     3226.55     3525.17    183.35 o 
  14   2  24       79.13      -68.81    105.12 o 
  15   2  24     3250.43     3193.18    187.33 o 
  16   2  24     1228.37     1042.54    146.36 o 
  17   2  24     2009.42     1899.57    170.53 o 
  18   2  24      995.07      994.25    161.75 o 
  19   2  24      182.57      271.22    162.73 o 
   1   3  24    27565.91    27736.86    337.46 o 
   2   3  24     6203.41     6382.46    139.35 o 
   3   3  24    12594.15    12873.38    218.75 o 
   4   3  24     2672.02     2679.62    109.81 o 
   5   3  24      882.56      957.40     67.31 o 
   6   3  24      683.17      757.02     64.54 o 
   7   3  24        8.15      -22.66     55.83 o 
   8   3  24      105.19      135.72     62.61 o 
   9   3  24      520.23      424.05     79.30 o 
  10   3  24     4427.53     4539.23    185.14 o 
  11   3  24      155.82      371.69    110.04 o 
  12   3  24    10072.67     9631.94    356.43 o 
  13   3  24        5.39       42.23     90.56 o 
  14   3  24     7426.06     7480.16    248.49 o 
  15   3  24     2155.08     2393.65    172.70 o 
  16   3  24     1252.37     1279.80    151.50 o 
  17   3  24     1440.64     1316.26    155.32 o 
  18   3  24     1753.27     2012.36    206.37 o 
  19   3  24      194.03      393.80    312.83 o 
   0   4  24    18637.93    18575.29    342.28 o 
   1   4  24     2755.26     2862.65    103.59 o 
   2   4  24    10874.94    10722.01    178.27 o 
   3   4  24    11008.86    10925.32    173.69 o 
   4   4  24     2498.96     2560.10     97.51 o 
   5   4  24    10053.16     9879.15    173.02 o 
   6   4  24      381.48      367.62     66.73 o 
   7   4  24     4951.14     5132.06    133.82 o 
   8   4  24       86.17      114.83     60.52 o 
   9   4  24     2112.54     1988.45     96.44 o 
  10   4  24     2579.44     2504.51    119.30 o 
  11   4  24        4.97      -55.79     76.57 o 
  12   4  24        9.82      133.90     83.53 o 
  13   4  24       17.44      -33.20     94.65 o 
  14   4  24     2606.45     2612.54    153.95 o 
  15   4  24      569.35      633.01    127.03 o 
  16   4  24     2837.08     2962.14    224.19 o 
  17   4  24      431.36      526.41    134.02 o 
  18   4  24     2361.05     2337.50    263.82 o 
   1   5  24    31551.62    31474.39    377.79 o 
   2   5  24       34.82        3.14     51.10 o 
   3   5  24    17985.95    18058.21    252.67 o 
   4   5  24     2028.61     2113.82     92.52 o 
   5   5  24     5549.75     5596.56    144.51 o 
   6   5  24     1004.08     1038.70     81.61 o 
   7   5  24      150.58       83.86     65.65 o 
   8   5  24      705.02      650.60     81.23 o 
   9   5  24      117.94       89.63     69.75 o 
  10   5  24      879.92      958.23     82.22 o 
  11   5  24       31.21       16.87     31.98 o 
  12   5  24     4529.25     4808.89    162.32 o 
  13   5  24        5.77       65.39     89.79 o 
  14   5  24     2159.38     2075.87    177.69 o 
  15   5  24      607.30      591.99    114.99 o 
  16   5  24      448.93      514.90    130.08 o 
  17   5  24      204.35      469.15    171.41 o 
  18   5  24     1032.43      921.61    225.64 o 
   0   6  24       23.57       74.61     73.06 o 
   1   6  24      544.75      545.42     64.05 o 
   2   6  24        7.72       72.09     54.35 o 
   3   6  24     7363.12     7738.13    162.64 o 
   4   6  24     3130.94     3083.00    116.52 o 
   5   6  24    15739.69    14913.10    242.66 o 
   6   6  24     6269.39     6476.81    186.51 o 
   7   6  24    12733.48    12544.94    232.21 o 
   8   6  24     6933.21     7258.06    176.56 o 
   9   6  24     4406.40     4174.20    146.40 o 
  10   6  24     7655.88     7978.70    188.12 o 
  11   6  24      637.81      790.02     92.51 o 
  12   6  24     1161.99     1206.22    103.97 o 
  13   6  24       46.22       27.01     80.94 o 
  14   6  24       98.25       68.00    100.08 o 
  15   6  24      118.62      -16.36     94.84 o 
  16   6  24      381.09      363.78    134.43 o 
  17   6  24     3412.74     3054.94    238.55 o 
   1   7  24      545.31      576.03     69.83 o 
   2   7  24     2791.93     2616.85    102.44 o 
   3   7  24       61.10       30.80     54.93 o 
   4   7  24    10663.24    10359.13    198.60 o 
   5   7  24     2924.29     2894.64    116.71 o 
   6   7  24     2355.46     2133.27    106.37 o 
   7   7  24     2453.59     2441.21    119.25 o 
   8   7  24      152.49      170.71     68.88 o 
   9   7  24     3756.91     3520.49    131.75 o 
  10   7  24       62.78      121.91     73.40 o 
  11   7  24     2228.64     2109.08    114.02 o 
  12   7  24       43.23       35.22     75.12 o 
  13   7  24      709.33      629.18     98.00 o 
  14   7  24      167.80      170.38     83.50 o 
  15   7  24       35.11       39.32     93.33 o 
  16   7  24       13.08      -32.11    111.65 o 
  17   7  24     3217.55     2420.99    473.40 o 
   0   8  24      413.98      450.60     98.83 o 
   1   8  24      117.60       83.18     62.56 o 
   2   8  24      877.40      733.05     79.85 o 
   3   8  24      809.00      802.62     81.63 o 
   4   8  24      155.55       86.43     75.24 o 
   5   8  24      928.27      982.60     85.70 o 
   6   8  24     1349.57     1329.16     94.47 o 
   7   8  24      113.20       79.89     74.50 o 
   8   8  24     1262.95     1247.20    101.24 o 
   9   8  24     1431.71     1269.09     97.59 o 
  10   8  24     1630.56     1752.08    108.35 o 
  11   8  24     5392.88     5517.80    214.40 o 
  12   8  24        5.20      -72.91     74.55 o 
  13   8  24     5135.84     4911.08    164.67 o 
  14   8  24       67.30       87.48     99.35 o 
  15   8  24     3213.04     3125.63    185.42 o 
  16   8  24      349.78      227.54    125.86 o 
   1   9  24      274.06      184.56     74.41 o 
   2   9  24     2088.16     1946.32    110.16 o 
   3   9  24      619.83      734.80     99.85 o 
   4   9  24     3170.06     3039.86    122.11 o 
   5   9  24     5886.92     5588.98    162.95 o 
   6   9  24      753.24      749.35     90.95 o 
   7   9  24     7500.47     7144.69    194.15 o 
   8   9  24      149.41       22.13     91.09 o 
   9   9  24     4003.24     3864.01    152.19 o 
  10   9  24      520.34      395.45     83.02 o 
  11   9  24      538.35      439.91     87.43 o 
  12   9  24     2653.68     2648.31    152.71 o 
  13   9  24       18.96      -15.59     88.78 o 
  14   9  24     4082.06     3983.59    175.12 o 
  15   9  24     1788.41     1542.11    202.58 o 
   0  10  24     7454.31     8000.26    316.57 o 
   1  10  24      596.41      668.95     97.21 o 
   2  10  24     4279.05     4326.24    153.89 o 
   3  10  24      577.93      519.00     84.53 o 
   4  10  24     3441.86     3227.31    128.97 o 
   5  10  24       24.09      -57.28     69.04 o 
   6  10  24      128.38      211.07     78.31 o 
   7  10  24     1780.60     1916.10    130.89 o 
   8  10  24       15.97       89.86     83.30 o 
   9  10  24     7249.17     7151.25    193.69 o 
  10  10  24       30.74      -71.54     84.00 o 
  11  10  24    11182.79    11131.95    258.84 o 
  12  10  24      191.29      105.56     87.50 o 
  13  10  24     9923.81     9919.80    273.37 o 
  14  10  24     1326.12     1127.31    178.90 o 
   1  11  24       76.99       56.40     75.04 o 
   2  11  24      170.54      165.19     84.05 o 
   3  11  24       82.11      187.82     78.48 o 
   4  11  24       34.16       81.47     77.82 o 
   5  11  24     1313.02     1418.24    111.12 o 
   6  11  24       47.53      -69.66     79.06 o 
   7  11  24     1665.19     1454.01    111.28 o 
   8  11  24      107.36      -80.56     80.56 o 
   9  11  24     2060.98     2016.88    127.46 o 
  10  11  24      182.90       94.31    131.43 o 
  11  11  24     1554.95     1599.64    139.48 o 
  12  11  24     1105.46     1388.37    147.11 o 
   0  12  24     1597.05     1584.76    152.56 o 
   1  12  24      654.17      696.29     94.03 o 
   2  12  24       31.99       -7.76     83.79 o 
   3  12  24     1847.40     1641.91    123.21 o 
   4  12  24       25.24      -18.84     86.11 o 
   5  12  24     2584.15     2618.02    143.23 o 
   6  12  24      330.01      306.62     93.43 o 
   7  12  24     1256.47     1396.80    116.50 o 
   8  12  24      684.89      420.82    113.69 o 
   9  12  24      215.72      287.16     72.82 o 
  10  12  24     1300.18     1221.27    137.87 o 
  11  12  24      168.27     -105.01    229.11 o 
   1  13  24     1734.24     1861.67    121.22 o 
   2  13  24     1952.51     2107.36    125.91 o 
   3  13  24     2318.33     2369.96    157.26 o 
   4  13  24     2075.48     2189.10    151.41 o 
   5  13  24      170.19      114.21    101.57 o 
   6  13  24     1615.87     1615.15    122.69 o 
   7  13  24      259.08      119.20    100.95 o 
   8  13  24      115.63       46.48    106.50 o 
   0  14  24      139.61      281.19    133.29 o 
   1  14  24      288.24      402.56    108.75 o 
   2  14  24      642.87      614.18    101.40 o 
   3  14  24     2364.92     2607.26    173.35 o 
   4  14  24      347.19      249.31    125.63 o 
   5  14  24     5284.00     4687.07    462.75 o 
   1   1  25     7072.84     7200.92    156.17 o 
   2   1  25      425.47      505.42     76.86 o 
   3   1  25     2683.24     2726.28    126.68 o 
   4   1  25      373.54      316.77     70.18 o 
   5   1  25     2882.97     3037.23    135.54 o 
   6   1  25       58.05      -52.73     64.76 o 
   7   1  25     1341.98     1593.25    108.06 o 
   8   1  25      685.21      450.55    103.19 o 
   9   1  25       11.31       18.74     85.66 o 
  10   1  25     2280.17     2198.76    140.01 o 
  11   1  25       77.55       36.75     85.62 o 
  12   1  25      551.30      422.30    115.07 o 
  13   1  25        9.50       28.55    107.94 o 
  14   1  25     2196.08     2319.82    168.27 o 
  15   1  25       46.09     -109.42    115.14 o 
  16   1  25     1065.15     1066.01    147.54 o 
  17   1  25       10.53      192.93    133.30 o 
  18   1  25      519.61      692.80    169.11 o 
   0   2  25    10077.47    10295.74    231.50 o 
   1   2  25      272.75      373.25     55.48 o 
   2   2  25     5702.25     5854.17    135.96 o 
   3   2  25     1901.26     2024.05     90.91 o 
   4   2  25     4316.34     4675.44    147.32 o 
   5   2  25     1257.61     1354.17    117.50 o 
   6   2  25      949.69      914.87     82.37 o 
   7   2  25     2394.88     2642.77    129.18 o 
   8   2  25     1245.81     1286.50    118.37 o 
   9   2  25     8972.09     9261.56    229.14 o 
  10   2  25      542.76      563.23     96.93 o 
  11   2  25     6415.98     6535.61    212.83 o 
  12   2  25      657.75      582.96    104.30 o 
  13   2  25     7426.57     7879.57    252.07 o 
  14   2  25       76.31       63.44    111.48 o 
  15   2  25     8948.28     9692.30    291.08 o 
  16   2  25      420.23      427.14    132.37 o 
  17   2  25     3558.06     3943.04    213.49 o 
  18   2  25       19.44       14.77    152.07 o 
   1   3  25    10776.14    10850.32    179.20 o 
   2   3  25     1019.34      868.09     63.75 o 
   3   3  25     3338.53     3359.49    107.54 o 
   4   3  25      235.06      209.53     57.30 o 
   5   3  25     7317.34     7416.13    145.73 o 
   6   3  25      351.49      258.29     53.38 o 
   7   3  25     6787.06     6661.77    166.58 o 
   8   3  25      340.51       86.33     83.28 o 
   9   3  25     3441.77     3415.25    153.96 o 
  10   3  25      547.84      650.78     99.36 o 
  11   3  25     1094.86     1228.84    116.09 o 
  12   3  25      838.24      774.64    115.80 o 
  13   3  25       79.81      172.62     95.32 o 
  14   3  25      958.73      847.23    166.30 o 
  15   3  25      529.22      414.58    130.42 o 
  16   3  25       51.14       11.93    120.30 o 
  17   3  25      826.42      877.79    159.54 o 
  18   3  25        2.31       -0.69    149.78 o 
   0   4  25     4522.04     4849.98    163.85 o 
   1   4  25        5.03        1.45     44.06 o 
   2   4  25     1179.88     1165.71     73.94 o 
   3   4  25        4.76       25.89     54.69 o 
   4   4  25       47.54      117.32     56.91 o 
   5   4  25      856.31      883.25     73.12 o 
   6   4  25     1117.09     1012.03     82.38 o 
   7   4  25     4146.94     3977.12    150.30 o 
   8   4  25      778.87      891.88     82.98 o 
   9   4  25      858.45      959.01     92.04 o 
  10   4  25     2412.88     2313.33    138.26 o 
  11   4  25      524.44      606.16     94.60 o 
  12   4  25      363.69      233.97     99.01 o 
  13   4  25       43.29      142.51    105.05 o 
  14   4  25        3.95       61.05     97.47 o 
  15   4  25     1229.53     1257.84    145.03 o 
  16   4  25      189.24      196.67    128.54 o 
  17   4  25     2359.25     2433.14    197.32 o 
  18   4  25       29.30     -132.34    237.16 o 
   1   5  25     2813.07     2987.88    108.91 o 
   2   5  25       98.86       59.94     59.41 o 
   3   5  25      186.11      227.48     61.66 o 
   4   5  25     2549.92     2686.65    102.24 o 
   5   5  25       13.31        9.52     60.36 o 
   6   5  25     5317.12     5487.05    160.20 o 
   7   5  25       62.51       24.46     67.04 o 
   8   5  25     2861.31     2733.81    122.27 o 
   9   5  25       97.08       42.48     72.21 o 
  10   5  25       28.04       84.61     71.95 o 
  11   5  25      198.05      110.17     69.12 o 
  12   5  25       64.58      137.41     88.60 o 
  13   5  25      235.42      354.13    105.52 o 
  14   5  25       55.15      119.70    110.25 o 
  15   5  25      213.55      203.71    118.55 o 
  16   5  25      399.37      304.36    138.58 o 
  17   5  25       13.33      -34.95    174.51 o 
   0   6  25      861.66      991.63    101.84 o 
   1   6  25       45.84      151.41     57.50 o 
   2   6  25       54.91      -47.35     56.17 o 
   3   6  25       99.90      170.64     60.60 o 
   4   6  25       32.23       41.65     64.51 o 
   5   6  25     1348.76     1325.72     92.27 o 
   6   6  25     2147.38     2141.06    108.13 o 
   7   6  25     3749.77     3741.19    140.64 o 
   8   6  25     4593.96     4889.74    156.49 o 
   9   6  25     3631.36     3817.79    144.98 o 
  10   6  25     1873.25     1704.64    111.30 o 
  11   6  25     1446.04     1549.50    109.21 o 
  12   6  25      396.99      302.24     82.86 o 
  13   6  25     2211.68     1831.53    129.67 o 
  14   6  25      445.63      562.99    146.93 o 
  15   6  25     3836.20     3840.56    238.68 o 
  16   6  25     1354.90     1459.81    192.12 o 
  17   6  25     2421.30     2405.93    275.33 o 
   1   7  25     8402.70     8462.65    175.45 o 
   2   7  25     1137.89     1190.85     88.59 o 
   3   7  25    10743.77    10327.30    198.00 o 
   4   7  25     1121.86     1140.86     89.07 o 
   5   7  25     4178.02     4171.78    136.05 o 
   6   7  25       30.00       59.41     68.20 o 
   7   7  25     3929.49     4038.34    147.25 o 
   8   7  25       22.83      -36.53     73.62 o 
   9   7  25     1840.38     1858.39    150.40 o 
  10   7  25      617.02      563.00     85.32 o 
  11   7  25      227.04      149.16     78.10 o 
  12   7  25     2457.83     2546.62    125.45 o 
  13   7  25        0.55       -4.22     79.21 o 
  14   7  25     2467.34     2503.53    145.61 o 
  15   7  25       13.65      -22.29    118.79 o 
  16   7  25     1148.05     1018.65    180.00 o 
   0   8  25     5410.12     5415.21    205.84 o 
   1   8  25      254.28      280.82     75.21 o 
   2   8  25     5631.02     5590.97    152.38 o 
   3   8  25     1657.35     1422.16     96.33 o 
   4   8  25     1933.18     1680.04     97.77 o 
   5   8  25      624.26      607.20     81.15 o 
   6   8  25       36.30      122.58     71.06 o 
   7   8  25     2697.46     2583.72    127.70 o 
   8   8  25     1227.65     1060.72    100.66 o 
   9   8  25     3019.96     2784.15    157.68 o 
  10   8  25      404.71      353.73     82.17 o 
  11   8  25     1096.60     1052.47     99.38 o 
  12   8  25      321.43      278.13     87.16 o 
  13   8  25     2040.72     1905.72    121.57 o 
  14   8  25      199.68       53.62    103.32 o 
  15   8  25      960.79      977.07    131.24 o 
   1   9  25     2311.70     2273.11    117.89 o 
   2   9  25      817.18      901.74     90.24 o 
   3   9  25     2053.71     1936.53    107.84 o 
   4   9  25     1265.01     1299.46     96.04 o 
   5   9  25       11.57       85.85     52.64 o 
   6   9  25       84.96       55.31     77.24 o 
   7   9  25       38.56       40.35     78.82 o 
   8   9  25      482.72      423.76     91.31 o 
   9   9  25      192.08       78.75     84.21 o 
  10   9  25      865.66      847.25    103.88 o 
  11   9  25       10.88      -51.10     95.46 o 
  12   9  25     3848.11     3866.78    151.95 o 
  13   9  25       25.10      -90.44     90.44 o 
  14   9  25     3402.50     3345.48    177.83 o 
   0  10  25     1953.58     1813.63    168.90 o 
   1  10  25       78.79      143.01     78.42 o 
   2  10  25      684.09      804.07    102.05 o 
   3  10  25      252.39      166.16     88.91 o 
   4  10  25        9.71       -8.44     74.83 o 
   5  10  25      611.84      461.21     83.27 o 
   6  10  25      396.78      330.64     93.57 o 
   7  10  25       29.78       -2.82     82.73 o
[truncated: 68,502 more chars]
